# Supplementary material for: Nanotransistor-based gas sensing with record-high sensitivity enabled by electron trapping effect in nanoparticles
Source: Nat Commun. 2024 Jun 19;15:5259. doi: 10.1038/s41467-024-49658-3 (PMC11187184; doi:10.1038/s41467-024-49658-3)
Supplement: Supplementary file 4 — Source Data [file 41467_2024_49658_MOESM4_ESM.xlsx]

## Sheet: Fig. 1d
t (min)	I_DS (A)
0.0152	3.13069e-07
0.0304	3.1013e-07
0.0456	3.09785e-07
0.0608	3.09302e-07
0.076	3.09871e-07
0.0912	3.09231e-07
0.1064	3.09772e-07
0.1216	3.11669e-07
0.1368	3.08453e-07
0.152	3.096e-07
0.1672	3.07057e-07
0.1824	3.07981e-07
0.1976	3.08797e-07
0.2128	3.09423e-07
0.228	3.07661e-07
0.2432	3.1078e-07
0.2584	3.10658e-07
0.2736	3.10863e-07
0.2888	3.09541e-07
0.304	3.09638e-07
0.3192	3.0938e-07
0.3344	3.13645e-07
0.3496	3.10615e-07
0.3648	3.15888e-07
0.38	3.14311e-07
0.3952	3.16778e-07
0.4104	3.1311e-07
0.4256	3.15026e-07
0.4408	3.18232e-07
0.456	3.12259e-07
0.4712	3.12318e-07
0.4864	3.12173e-07
0.5016	3.1129e-07
0.5168	3.11462e-07
0.532	3.12766e-07
0.5472	3.13548e-07
0.5624	3.18023e-07
0.5776	3.17333e-07
0.5928	3.1715e-07
0.608	3.13612e-07
0.6232	3.13488e-07
0.6384	3.12273e-07
0.6536	3.10547e-07
0.6688	3.07891e-07
0.684	3.07038e-07
0.6992	3.14085e-07
0.7144	3.12091e-07
0.7296	3.108e-07
0.7448	3.13005e-07
0.76	3.15468e-07
0.7752	3.12012e-07
0.7904	3.1648e-07
0.8056	3.15224e-07
0.8208	3.15389e-07
0.836	3.1383e-07
0.8512	3.14062e-07
0.8664	3.12414e-07
0.8816	3.1193e-07
0.8968	3.10346e-07
0.912	3.1171e-07
0.9272	3.09574e-07
0.9424	3.13772e-07
0.9576	3.12201e-07
0.9728	3.09954e-07
0.988	3.07998e-07
1.0032	3.0821e-07
1.0184	3.08621e-07
1.0336	3.07557e-07
1.0488	3.08551e-07
1.064	3.08376e-07
1.0792	3.06716e-07
1.0944	3.1226e-07
1.1096	3.07323e-07
1.1248	3.0733e-07
1.14	3.06852e-07
1.1552	3.10784e-07
1.1704	3.09782e-07
1.1856	3.10441e-07
1.2008	3.07361e-07
1.216	3.0772e-07
1.2312	3.05449e-07
1.2464	3.09703e-07
1.2616	3.0604e-07
1.2768	3.07315e-07
1.292	3.10926e-07
1.3072	3.1146e-07
1.3224	3.10889e-07
1.3376	3.12696e-07
1.3528	3.11467e-07
1.368	3.11751e-07
1.3832	3.14139e-07
1.3984	3.10832e-07
1.4136	3.1258e-07
1.4288	3.13439e-07
1.444	3.133e-07
1.4592	3.15101e-07
1.4744	3.12951e-07
1.4896	3.16369e-07
1.5048	3.10144e-07
1.52	3.12118e-07
1.5352	3.15205e-07
1.5504	3.14336e-07
1.5656	3.14415e-07
1.5808	3.16577e-07
1.596	3.1408e-07
1.6112	3.15699e-07
1.6264	3.13563e-07
1.6416	3.12335e-07
1.6568	3.12004e-07
1.672	3.1252e-07
1.6872	3.17275e-07
1.7024	3.09179e-07
1.7176	3.09426e-07
1.7328	3.08613e-07
1.748	3.10687e-07
1.7632	3.10113e-07
1.7784	3.11336e-07
1.7936	3.12123e-07
1.8088	3.10118e-07
1.824	3.13223e-07
1.8392	3.11742e-07
1.8544	3.15039e-07
1.8696	3.12527e-07
1.8848	3.12413e-07
1.9	3.13589e-07
1.9152	3.11993e-07
1.9304	3.15107e-07
1.9456	3.16744e-07
1.9608	3.13315e-07
1.976	3.13294e-07
1.9912	3.12953e-07
2.0064	3.12167e-07
2.0216	3.12884e-07
2.0368	3.11124e-07
2.052	3.14051e-07
2.0672	3.10861e-07
2.0824	3.08752e-07
2.0976	3.11281e-07
2.1128	3.11762e-07
2.128	3.08922e-07
2.1432	3.1108e-07
2.1584	3.1008e-07
2.1736	3.10639e-07
2.1888	3.10413e-07
2.204	3.09656e-07
2.2192	3.11337e-07
2.2344	3.07875e-07
2.2496	3.1123e-07
2.2648	3.09723e-07
2.28	3.11587e-07
2.2952	3.13489e-07
2.3104	3.12203e-07
2.3256	3.14264e-07
2.3408	3.12605e-07
2.356	3.11552e-07
2.3712	3.07874e-07
2.3864	3.09048e-07
2.4016	3.1077e-07
2.4168	3.08429e-07
2.432	3.13709e-07
2.4472	3.1521e-07
2.4624	3.12666e-07
2.4776	3.13468e-07
2.4928	3.13934e-07
2.508	3.16487e-07
2.5232	3.14346e-07
2.5384	3.13841e-07
2.5536	3.11936e-07
2.5688	3.07366e-07
2.584	3.07807e-07
2.5992	3.11195e-07
2.6144	3.10688e-07
2.6296	3.08341e-07
2.6448	3.11478e-07
2.66	3.10002e-07
2.6752	3.07175e-07
2.6904	3.06694e-07
2.7056	3.06659e-07
2.7208	3.09821e-07
2.736	3.08249e-07
2.7512	3.07358e-07
2.7664	3.02819e-07
2.7816	3.03634e-07
2.7968	3.03024e-07
2.812	3.02493e-07
2.8272	3.02643e-07
2.8424	3.03877e-07
2.8576	3.04626e-07
2.8728	3.02202e-07
2.888	3.05233e-07
2.9032	3.02806e-07
2.9184	3.00284e-07
2.9336	3.01709e-07
2.9488	3.03859e-07
2.964	3.02743e-07
2.9792	3.03167e-07
2.9944	3.01301e-07
3.0096	2.99495e-07
3.0248	3.03627e-07
3.04	2.97936e-07
3.0552	3.00515e-07
3.0704	2.96177e-07
3.0856	3.01679e-07
3.1008	3.02425e-07
3.116	2.98083e-07
3.1312	2.95961e-07
3.1464	2.9748e-07
3.1616	2.96633e-07
3.1768	2.94786e-07
3.192	2.98047e-07
3.2072	2.96795e-07
3.2224	2.96638e-07
3.2376	2.94748e-07
3.2528	2.94574e-07
3.268	2.93601e-07
3.2832	2.94265e-07
3.2984	2.92263e-07
3.3136	2.93696e-07
3.3288	2.91269e-07
3.344	2.92678e-07
3.3592	2.93695e-07
3.3744	2.947e-07
3.3896	2.96384e-07
3.4048	2.92067e-07
3.42	2.94953e-07
3.4352	2.95987e-07
3.4504	2.95765e-07
3.4656	2.93733e-07
3.4808	2.92921e-07
3.496	2.93352e-07
3.5112	2.95088e-07
3.5264	2.94528e-07
3.5416	2.93793e-07
3.5568	2.90244e-07
3.572	2.92785e-07
3.5872	2.92614e-07
3.6024	2.95347e-07
3.6176	2.94284e-07
3.6328	2.93318e-07
3.648	2.91744e-07
3.6632	2.89436e-07
3.6784	2.89668e-07
3.6936	2.90323e-07
3.7088	2.88266e-07
3.724	2.86595e-07
3.7392	2.89612e-07
3.7544	2.86939e-07
3.7696	2.9235e-07
3.7848	2.86153e-07
3.8	2.87455e-07
3.8152	2.86543e-07
3.8304	2.86834e-07
3.8456	2.86052e-07
3.8608	2.83952e-07
3.876	2.83748e-07
3.8912	2.86168e-07
3.9064	2.90571e-07
3.9216	2.88051e-07
3.9368	2.88044e-07
3.952	2.88925e-07
3.9672	2.90839e-07
3.9824	2.89559e-07
3.9976	2.86134e-07
4.0128	2.87241e-07
4.028	2.84707e-07
4.0432	2.86126e-07
4.0584	2.8546e-07
4.0736	2.8855e-07
4.0888	2.87664e-07
4.104	2.87173e-07
4.1192	2.85249e-07
4.1344	2.85091e-07
4.1496	2.80282e-07
4.1648	2.84325e-07
4.18	2.8468e-07
4.1952	2.84528e-07
4.2104	2.87237e-07
4.2256	2.87149e-07
4.2408	2.86428e-07
4.256	2.83378e-07
4.2712	2.80602e-07
4.2864	2.84106e-07
4.3016	2.83399e-07
4.3168	2.82953e-07
4.332	2.85959e-07
4.3472	2.88093e-07
4.3624	2.83968e-07
4.3776	2.83278e-07
4.3928	2.85943e-07
4.408	2.84595e-07
4.4232	2.83158e-07
4.4384	2.85322e-07
4.4536	2.84135e-07
4.4688	2.81031e-07
4.484	2.81377e-07
4.4992	2.84752e-07
4.5144	2.85332e-07
4.5296	2.85445e-07
4.5448	2.84488e-07
4.56	2.84087e-07
4.5752	2.86187e-07
4.5904	2.82248e-07
4.6056	2.85848e-07
4.6208	2.83149e-07
4.636	2.80313e-07
4.6512	2.81507e-07
4.6664	2.85815e-07
4.6816	2.8236e-07
4.6968	2.84561e-07
4.712	2.82805e-07
4.7272	2.84036e-07
4.7424	2.88509e-07
4.7576	2.84313e-07
4.7728	2.8442e-07
4.788	2.83464e-07
4.8032	2.85536e-07
4.8184	2.87033e-07
4.8336	2.83753e-07
4.8488	2.83587e-07
4.864	2.84412e-07
4.8792	2.84056e-07
4.8944	2.8572e-07
4.9096	2.84448e-07
4.9248	2.86889e-07
4.94	2.82648e-07
4.9552	2.85495e-07
4.9704	2.85009e-07
4.9856	2.8628e-07
5.0008	2.83396e-07
5.016	2.82763e-07
5.0312	2.81428e-07
5.0464	2.85329e-07
5.0616	2.88368e-07
5.0768	2.86464e-07
5.092	2.83007e-07
5.1072	2.85724e-07
5.1224	2.89562e-07
5.1376	2.8652e-07
5.1528	2.88302e-07
5.168	2.89665e-07
5.1832	2.86926e-07
5.1984	2.87437e-07
5.2136	2.86431e-07
5.2288	2.864e-07
5.244	2.89277e-07
5.2592	2.90254e-07
5.2744	2.87379e-07
5.2896	2.86583e-07
5.3048	2.85602e-07
5.32	2.85552e-07
5.3352	2.85673e-07
5.3504	2.8285e-07
5.3656	2.85343e-07
5.3808	2.88229e-07
5.396	2.81868e-07
5.4112	2.83325e-07
5.4264	2.81653e-07
5.4416	2.79279e-07
5.4568	2.83374e-07
5.472	2.80699e-07
5.4872	2.81427e-07
5.5024	2.80479e-07
5.5176	2.79963e-07
5.5328	2.80856e-07
5.548	2.79089e-07
5.5632	2.82159e-07
5.5784	2.81631e-07
5.5936	2.78771e-07
5.6088	2.77493e-07
5.624	2.79889e-07
5.6392	2.81598e-07
5.6544	2.81927e-07
5.6696	2.79205e-07
5.6848	2.81993e-07
5.7	2.86194e-07
5.7152	2.85955e-07
5.7304	2.81017e-07
5.7456	2.8082e-07
5.7608	2.81801e-07
5.776	2.82765e-07
5.7912	2.81195e-07
5.8064	2.85572e-07
5.8216	2.83468e-07
5.8368	2.83956e-07
5.852	2.80297e-07
5.8672	2.84719e-07
5.8824	2.87578e-07
5.8976	2.8232e-07
5.9128	2.84348e-07
5.928	2.88301e-07
5.9432	2.86399e-07
5.9584	2.85347e-07
5.9736	2.88501e-07
5.9888	2.87278e-07
6.004	2.84889e-07
6.0192	2.84743e-07
6.0344	2.8859e-07
6.0496	2.85256e-07
6.0648	2.84737e-07
6.08	2.82239e-07
6.0952	2.8293e-07
6.1104	2.79065e-07
6.1256	2.78466e-07
6.1408	2.87265e-07
6.156	2.84253e-07
6.1712	2.83895e-07
6.1864	2.85114e-07
6.2016	2.85309e-07
6.2168	2.85904e-07
6.232	2.87972e-07
6.2472	2.85898e-07
6.2624	2.87917e-07
6.2776	2.9059e-07
6.2928	2.88027e-07
6.308	2.86768e-07
6.3232	2.86669e-07
6.3384	2.85051e-07
6.3536	2.89478e-07
6.3688	2.8496e-07
6.384	2.896e-07
6.3992	2.84667e-07
6.4144	2.87418e-07
6.4296	2.85674e-07
6.4448	2.85809e-07
6.46	2.85766e-07
6.4752	2.84475e-07
6.4904	2.86614e-07
6.5056	2.84802e-07
6.5208	2.79695e-07
6.536	2.8478e-07
6.5512	2.81896e-07
6.5664	2.82875e-07
6.5816	2.83536e-07
6.5968	2.86082e-07
6.612	2.86376e-07
6.6272	2.84183e-07
6.6424	2.83224e-07
6.6576	2.82794e-07
6.6728	2.81715e-07
6.688	2.86889e-07
6.7032	2.82771e-07
6.7184	2.80717e-07
6.7336	2.81064e-07
6.7488	2.83596e-07
6.764	2.84346e-07
6.7792	2.86123e-07
6.7944	2.86115e-07
6.8096	2.83212e-07
6.8248	2.8771e-07
6.84	2.86063e-07
6.8552	2.88903e-07
6.8704	2.87112e-07
6.8856	2.87916e-07
6.9008	2.88242e-07
6.916	2.89209e-07
6.9312	2.89934e-07
6.9464	2.85747e-07
6.9616	2.87551e-07
6.9768	2.87013e-07
6.992	2.91975e-07
7.0072	2.92851e-07
7.0224	2.9435e-07
7.0376	2.92365e-07
7.0528	2.90045e-07
7.068	2.91348e-07
7.0832	2.87977e-07
7.0984	2.88198e-07
7.1136	2.87939e-07
7.1288	2.94286e-07
7.144	2.88056e-07
7.1592	2.86449e-07
7.1744	2.85126e-07
7.1896	2.88337e-07
7.2048	2.90804e-07
7.22	2.91454e-07
7.2352	2.93869e-07
7.2504	2.91347e-07
7.2656	2.93633e-07
7.2808	2.92235e-07
7.296	2.9316e-07
7.3112	2.93223e-07
7.3264	2.91446e-07
7.3416	2.90104e-07
7.3568	2.91719e-07
7.372	2.94128e-07
7.3872	2.90661e-07
7.4024	2.90015e-07
7.4176	2.9121e-07
7.4328	2.91229e-07
7.448	2.89305e-07
7.4632	2.89392e-07
7.4784	2.92921e-07
7.4936	2.92885e-07
7.5088	2.92155e-07
7.524	2.90086e-07
7.5392	2.91717e-07
7.5544	2.92022e-07
7.5696	2.8986e-07
7.5848	2.92593e-07
7.6	2.9085e-07
7.6152	2.93737e-07
7.6304	2.91453e-07
7.6456	2.91798e-07
7.6608	2.92429e-07
7.676	2.87909e-07
7.6912	2.90433e-07
7.7064	2.88946e-07
7.7216	2.91964e-07
7.7368	2.96126e-07
7.752	2.94029e-07
7.7672	2.95899e-07
7.7824	2.94686e-07
7.7976	2.95192e-07
7.8128	2.9365e-07
7.828	2.90927e-07
7.8432	2.93081e-07
7.8584	2.90132e-07
7.8736	2.91036e-07
7.8888	2.96204e-07
7.904	2.90011e-07
7.9192	2.89354e-07
7.9344	2.9399e-07
7.9496	2.92726e-07
7.9648	2.91917e-07
7.98	2.938e-07
7.9952	2.92328e-07
8.0104	2.94548e-07
8.0256	2.91474e-07
8.0408	2.96859e-07
8.056	2.94807e-07
8.0712	2.93668e-07
8.0864	2.98984e-07
8.1016	2.95124e-07
8.1168	2.93555e-07
8.132	2.93819e-07
8.1472	2.95853e-07
8.1624	2.98407e-07
8.1776	2.95432e-07
8.1928	2.94875e-07
8.208	2.94306e-07
8.2232	2.90332e-07
8.2384	2.92412e-07
8.2536	2.92633e-07
8.2688	2.93331e-07
8.284	2.93721e-07
8.2992	2.93215e-07
8.3144	2.90711e-07
8.3296	2.92253e-07
8.3448	2.93018e-07
8.36	2.92976e-07
8.3752	2.91134e-07
8.3904	2.93028e-07
8.4056	2.95644e-07
8.4208	2.97909e-07
8.436	2.96988e-07
8.4512	2.97039e-07
8.4664	3.00058e-07
8.4816	2.95362e-07
8.4968	2.93878e-07
8.512	2.93548e-07
8.5272	2.98835e-07
8.5424	2.9735e-07
8.5576	2.98508e-07
8.5728	2.92497e-07
8.588	2.94958e-07
8.6032	2.93682e-07
8.6184	2.9219e-07
8.6336	2.95502e-07
8.6488	2.96389e-07
8.664	2.91453e-07
8.6792	2.9142e-07
8.6944	2.93332e-07
8.7096	2.92584e-07
8.7248	2.95237e-07
8.74	2.95065e-07
8.7552	2.96059e-07
8.7704	2.93253e-07
8.7856	2.94278e-07
8.8008	2.99837e-07
8.816	3.01626e-07
8.8312	3.01227e-07
8.8464	3.02049e-07
8.8616	3.01485e-07
8.8768	3.01053e-07
8.892	3.01128e-07
8.9072	3.004e-07
8.9224	3.02945e-07
8.9376	2.9975e-07
8.9528	3.03086e-07
8.968	3.01387e-07
8.9832	3.02156e-07
8.9984	2.99419e-07
9.0136	3.0105e-07
9.0288	2.96868e-07
9.044	3.00354e-07
9.0592	2.9853e-07
9.0744	2.99236e-07
9.0896	3.02e-07
9.1048	3.00343e-07
9.12	2.96867e-07
9.1352	2.99754e-07
9.1504	3.00053e-07
9.1656	2.99737e-07
9.1808	2.98598e-07
9.196	2.98137e-07
9.2112	3.00381e-07
9.2264	2.97776e-07
9.2416	3.01175e-07
9.2568	3.02657e-07
9.272	3.00813e-07
9.2872	2.96045e-07
9.3024	2.95753e-07
9.3176	2.96663e-07
9.3328	2.98851e-07
9.348	3.03385e-07
9.3632	3.01485e-07
9.3784	3.0312e-07
9.3936	3.01754e-07
9.4088	3.00918e-07
9.424	3.03398e-07
9.4392	3.03754e-07
9.4544	3.03597e-07
9.4696	3.03743e-07
9.4848	3.02521e-07
9.5	3.01065e-07
9.5152	3.03355e-07
9.5304	3.01415e-07
9.5456	3.03892e-07
9.5608	3.0019e-07
9.576	3.01018e-07
9.5912	3.0114e-07
9.6064	3.02092e-07
9.6216	3.0353e-07
9.6368	3.01571e-07
9.652	3.03655e-07
9.6672	3.03193e-07
9.6824	2.99602e-07
9.6976	3.01074e-07
9.7128	2.9927e-07
9.728	2.99954e-07
9.7432	2.99716e-07
9.7584	3.00615e-07
9.7736	3.0341e-07
9.7888	3.02393e-07
9.804	3.00602e-07
9.8192	3.01669e-07
9.8344	3.00728e-07
9.8496	3.01473e-07
9.8648	3.03905e-07
9.88	3.05668e-07
9.8952	3.01723e-07
9.9104	3.01659e-07
9.9256	3.02751e-07
9.9408	3.04395e-07
9.956	3.08405e-07
9.9712	3.04056e-07
9.9864	3.02409e-07
10.0016	2.99961e-07
10.0168	3.04178e-07
10.032	3.03913e-07
10.0472	3.09116e-07
10.0624	3.04677e-07
10.0776	3.02861e-07
10.0928	3.04312e-07
10.108	3.04745e-07
10.1232	3.04012e-07
10.1384	3.03574e-07
10.1536	3.03973e-07
10.1688	3.03206e-07
10.184	3.09276e-07
10.1992	3.07025e-07
10.2144	3.07319e-07
10.2296	3.07833e-07
10.2448	3.05885e-07
10.26	3.0672e-07
10.2752	3.04862e-07
10.2904	3.05172e-07
10.3056	3.03455e-07
10.3208	3.02257e-07
10.336	3.04651e-07
10.3512	3.03394e-07
10.3664	3.07535e-07
10.3816	3.05453e-07
10.3968	3.05853e-07
10.412	3.07694e-07
10.4272	3.06693e-07
10.4424	3.0394e-07
10.4576	3.03879e-07
10.4728	3.02093e-07
10.488	3.04955e-07
10.5032	3.08087e-07
10.5184	3.07847e-07
10.5336	3.04106e-07
10.5488	3.08863e-07
10.564	3.08428e-07
10.5792	3.05877e-07
10.5944	3.0699e-07
10.6096	3.06333e-07
10.6248	3.06218e-07
10.64	3.08442e-07
10.6552	3.06006e-07
10.6704	3.07432e-07
10.6856	3.087e-07
10.7008	3.0874e-07
10.716	3.05883e-07
10.7312	3.07389e-07
10.7464	3.08786e-07
10.7616	3.0817e-07
10.7768	3.08701e-07
10.792	3.06356e-07
10.8072	3.08153e-07
10.8224	3.10047e-07
10.8376	3.06694e-07
10.8528	3.05499e-07
10.868	3.02383e-07
10.8832	2.98892e-07
10.8984	3.06454e-07
10.9136	3.04335e-07
10.9288	3.0421e-07
10.944	3.02612e-07
10.9592	3.01182e-07
10.9744	3.04465e-07
10.9896	3.02734e-07
11.0048	3.06809e-07
11.02	3.06109e-07
11.0352	3.02997e-07
11.0504	3.03338e-07
11.0656	3.02965e-07
11.0808	3.06296e-07
11.096	3.04366e-07
11.1112	3.03705e-07
11.1264	3.0476e-07
11.1416	3.09044e-07
11.1568	3.0625e-07
11.172	3.05009e-07
11.1872	3.0517e-07
11.2024	3.02412e-07
11.2176	3.06246e-07
11.2328	3.06258e-07
11.248	3.0876e-07
11.2632	3.08005e-07
11.2784	3.05395e-07
11.2936	3.07141e-07
11.3088	3.11028e-07
11.324	3.12931e-07
11.3392	3.08426e-07
11.3544	3.08421e-07
11.3696	3.11202e-07
11.3848	3.09901e-07
11.4	3.10361e-07
11.4152	3.10053e-07
11.4304	3.08151e-07
11.4456	3.08147e-07
11.4608	3.06047e-07
11.476	3.12532e-07
11.4912	3.08053e-07
11.5064	3.07801e-07
11.5216	3.07745e-07
11.5368	3.037e-07
11.552	3.00247e-07
11.5672	3.04054e-07
11.5824	3.08959e-07
11.5976	3.07239e-07
11.6128	3.0918e-07
11.628	3.08212e-07
11.6432	3.09019e-07
11.6584	3.08825e-07
11.6736	3.09221e-07
11.6888	3.10126e-07
11.704	3.13077e-07
11.7192	3.08949e-07
11.7344	3.10608e-07
11.7496	3.10315e-07
11.7648	3.0817e-07
11.78	3.07437e-07
11.7952	3.10019e-07
11.8104	3.07886e-07
11.8256	3.12869e-07
11.8408	3.08904e-07
11.856	3.11105e-07
11.8712	3.08547e-07
11.8864	3.09179e-07
11.9016	3.10025e-07
11.9168	3.05833e-07
11.932	3.08029e-07
11.9472	3.06508e-07
11.9624	3.05475e-07
11.9776	3.09397e-07
11.9928	3.06329e-07
12.008	3.06065e-07
12.0232	3.08414e-07
12.0384	3.0949e-07
12.0536	3.09069e-07
12.0688	3.10674e-07
12.084	3.06517e-07
12.0992	3.08738e-07
12.1144	3.04512e-07
12.1296	3.08887e-07
12.1448	3.07875e-07
12.16	3.07988e-07
12.1752	3.08275e-07
12.1904	3.08684e-07
12.2056	3.07641e-07
12.2208	3.07868e-07
12.236	3.06432e-07
12.2512	3.09273e-07
12.2664	3.1153e-07
12.2816	3.11229e-07
12.2968	3.088e-07
12.312	3.11648e-07
12.3272	3.1245e-07
12.3424	3.12498e-07
12.3576	3.10744e-07
12.3728	3.10248e-07
12.388	3.10193e-07
12.4032	3.10984e-07
12.4184	3.15043e-07
12.4336	3.12901e-07
12.4488	3.1464e-07
12.464	3.15665e-07
12.4792	3.15226e-07
12.4944	3.12419e-07
12.5096	3.12832e-07
12.5248	3.12259e-07
12.54	3.11823e-07
12.5552	3.14035e-07
12.5704	3.16748e-07
12.5856	3.09442e-07
12.6008	3.08108e-07
12.616	3.09567e-07
12.6312	3.1153e-07
12.6464	3.13636e-07
12.6616	3.13474e-07
12.6768	3.15662e-07
12.692	3.11991e-07
12.7072	3.12729e-07
12.7224	3.14576e-07
12.7376	3.13829e-07
12.7528	3.14037e-07
12.768	3.12025e-07
12.7832	3.09943e-07
12.7984	3.09721e-07
12.8136	3.1196e-07
12.8288	3.12511e-07
12.844	3.13103e-07
12.8592	3.09174e-07
12.8744	3.08711e-07
12.8896	3.10163e-07
12.9048	3.09183e-07
12.92	3.11539e-07
12.9352	3.11814e-07
12.9504	3.10833e-07
12.9656	3.0958e-07
12.9808	3.09584e-07
12.996	3.07832e-07
13.0112	3.08602e-07
13.0264	3.08882e-07
13.0416	3.04706e-07
13.0568	3.08522e-07
13.072	3.08937e-07
13.0872	3.10754e-07
13.1024	3.12549e-07
13.1176	3.09695e-07
13.1328	3.10525e-07
13.148	3.09849e-07
13.1632	3.08861e-07
13.1784	3.13303e-07
13.1936	3.11048e-07
13.2088	3.12253e-07
13.224	3.11756e-07
13.2392	3.12158e-07
13.2544	3.07989e-07
13.2696	3.08738e-07
13.2848	3.11206e-07
13.3	3.088e-07
13.3152	3.10452e-07
13.3304	3.12691e-07
13.3456	3.12368e-07
13.3608	3.10321e-07
13.376	3.11196e-07
13.3912	3.1174e-07
13.4064	3.14888e-07
13.4216	3.12918e-07
13.4368	3.13184e-07
13.452	3.12911e-07
13.4672	3.1177e-07
13.4824	3.13867e-07
13.4976	3.13495e-07
13.5128	3.11219e-07
13.528	3.11416e-07
13.5432	3.12719e-07
13.5584	3.1181e-07
13.5736	3.12047e-07
13.5888	3.11046e-07
13.604	3.15927e-07
13.6192	3.13714e-07
13.6344	3.15639e-07
13.6496	3.10993e-07
13.6648	3.08112e-07
13.68	3.08349e-07
13.6952	3.10571e-07
13.7104	3.15588e-07
13.7256	3.15383e-07
13.7408	3.15942e-07
13.756	3.1505e-07
13.7712	3.15705e-07
13.7864	3.15812e-07
13.8016	3.11763e-07
13.8168	3.07909e-07
13.832	3.10294e-07
13.8472	3.13623e-07
13.8624	3.1279e-07
13.8776	3.16888e-07
13.8928	3.14118e-07
13.908	3.16814e-07
13.9232	3.15191e-07
13.9384	3.13263e-07
13.9536	3.11585e-07
13.9688	3.1861e-07
13.984	3.15334e-07
13.9992	3.14826e-07
14.0144	3.10822e-07
14.0296	3.12061e-07
14.0448	3.12549e-07
14.06	3.09993e-07
14.0752	3.13772e-07
14.0904	3.14263e-07
14.1056	3.13157e-07
14.1208	3.1311e-07
14.136	3.15109e-07
14.1512	3.13509e-07
14.1664	3.13398e-07
14.1816	3.13852e-07
14.1968	3.1299e-07
14.212	3.10201e-07
14.2272	3.12077e-07
14.2424	3.14257e-07
14.2576	3.16624e-07
14.2728	3.16662e-07
14.288	3.18842e-07
14.3032	3.18629e-07
14.3184	3.18343e-07
14.3336	3.15748e-07
14.3488	3.15384e-07
14.364	3.14943e-07
14.3792	3.14342e-07
14.3944	3.18351e-07
14.4096	3.16592e-07
14.4248	3.18292e-07
14.44	3.16186e-07
14.4552	3.16395e-07
14.4704	3.15362e-07
14.4856	3.1822e-07
14.5008	3.18479e-07
14.516	3.19552e-07
14.5312	3.20061e-07
14.5464	3.16515e-07
14.5616	3.13426e-07
14.5768	3.16836e-07
14.592	3.15994e-07
14.6072	3.14156e-07
14.6224	3.14482e-07
14.6376	3.17258e-07
14.6528	3.18006e-07
14.668	3.16089e-07
14.6832	3.18962e-07
14.6984	3.18617e-07
14.7136	3.19546e-07
14.7288	3.13386e-07
14.744	3.1312e-07
14.7592	3.12128e-07
14.7744	3.15581e-07
14.7896	3.16678e-07
14.8048	3.17554e-07
14.82	3.17236e-07
14.8352	3.15137e-07
14.8504	3.18273e-07
14.8656	3.18536e-07
14.8808	3.20346e-07
14.896	3.20983e-07
14.9112	3.19705e-07
14.9264	3.18538e-07
14.9416	3.1793e-07
14.9568	3.20099e-07
14.972	3.1643e-07
14.9872	3.2001e-07
15.0024	3.17095e-07
15.0176	3.15765e-07
15.0328	3.1705e-07
15.048	3.17987e-07
15.0632	3.15749e-07
15.0784	3.16409e-07
15.0936	3.14746e-07
15.1088	3.1444e-07
15.124	3.13629e-07
15.1392	3.15819e-07
15.1544	3.15464e-07
15.1696	3.14e-07
15.1848	3.14345e-07
15.2	3.13271e-07
15.2152	3.16665e-07
15.2304	3.14396e-07
15.2456	3.12911e-07
15.2608	3.17262e-07
15.276	3.18068e-07
15.2912	3.15927e-07
15.3064	3.15133e-07
15.3216	3.13999e-07
15.3368	3.12442e-07
15.352	3.18478e-07
15.3672	3.16385e-07
15.3824	3.19719e-07
15.3976	3.17499e-07
15.4128	3.18564e-07
15.428	3.17303e-07
15.4432	3.18745e-07
15.4584	3.21198e-07
15.4736	3.15384e-07
15.4888	3.16729e-07
15.504	3.16435e-07
15.5192	3.17015e-07
15.5344	3.16247e-07
15.5496	3.19707e-07
15.5648	3.19453e-07
15.58	3.23219e-07
15.5952	3.19875e-07
15.6104	3.20249e-07
15.6256	3.18988e-07
15.6408	3.16094e-07
15.656	3.15678e-07
15.6712	3.1351e-07
15.6864	3.0968e-07
15.7016	3.13659e-07
15.7168	3.17257e-07
15.732	3.15642e-07
15.7472	3.15016e-07
15.7624	3.15791e-07
15.7776	3.19227e-07
15.7928	3.16881e-07
15.808	3.17729e-07
15.8232	3.18311e-07
15.8384	3.18197e-07
15.8536	3.16738e-07
15.8688	3.18912e-07
15.884	3.17398e-07
15.8992	3.17633e-07
15.9144	3.18245e-07
15.9296	3.20368e-07
15.9448	3.15085e-07
15.96	3.20141e-07
15.9752	3.16676e-07
15.9904	3.1489e-07
16.0056	3.15041e-07
16.0208	3.15972e-07
16.036	3.14505e-07
16.0512	3.15111e-07
16.0664	3.14561e-07
16.0816	3.12685e-07
16.0968	3.10428e-07
16.112	3.11187e-07
16.1272	3.0975e-07
16.1424	3.0912e-07
16.1576	3.06878e-07
16.1728	3.10759e-07
16.188	3.08983e-07
16.2032	3.10558e-07
16.2184	3.12269e-07
16.2336	3.05739e-07
16.2488	3.03313e-07
16.264	3.09753e-07
16.2792	3.0669e-07
16.2944	3.07076e-07
16.3096	3.08332e-07
16.3248	3.07711e-07
16.34	3.06606e-07
16.3552	3.06795e-07
16.3704	3.05812e-07
16.3856	3.08608e-07
16.4008	3.11949e-07
16.416	3.10001e-07
16.4312	3.08347e-07
16.4464	3.11993e-07
16.4616	3.08811e-07
16.4768	3.10446e-07
16.492	3.10437e-07
16.5072	3.0775e-07
16.5224	3.0588e-07
16.5376	3.04624e-07
16.5528	3.08127e-07
16.568	3.10008e-07
16.5832	3.0793e-07
16.5984	3.10272e-07
16.6136	3.08292e-07
16.6288	3.07467e-07
16.644	3.07918e-07
16.6592	3.04656e-07
16.6744	3.03525e-07
16.6896	3.06544e-07
16.7048	3.10422e-07
16.72	3.01666e-07
16.7352	2.99684e-07
16.7504	2.99585e-07
16.7656	3.0245e-07
16.7808	3.03272e-07
16.796	3.0391e-07
16.8112	3.08341e-07
16.8264	3.02624e-07
16.8416	3.04082e-07
16.8568	3.05547e-07
16.872	3.04736e-07
16.8872	3.01717e-07
16.9024	3.0226e-07
16.9176	3.01447e-07
16.9328	3.00787e-07
16.948	3.04447e-07
16.9632	3.04989e-07
16.9784	3.02508e-07
16.9936	3.02433e-07
17.0088	3.015e-07
17.024	3.03189e-07
17.0392	3.02107e-07
17.0544	3.00793e-07
17.0696	3.02187e-07
17.0848	2.99187e-07
17.1	3.01328e-07
17.1152	3.01983e-07
17.1304	2.99913e-07
17.1456	2.97964e-07
17.1608	2.97498e-07
17.176	2.96861e-07
17.1912	2.99869e-07
17.2064	2.98139e-07
17.2216	2.9687e-07
17.2368	2.97572e-07
17.252	2.92747e-07
17.2672	2.94587e-07
17.2824	2.9667e-07
17.2976	2.9755e-07
17.3128	2.97905e-07
17.328	2.97514e-07
17.3432	2.97323e-07
17.3584	2.97815e-07
17.3736	2.97082e-07
17.3888	2.91405e-07
17.404	2.92018e-07
17.4192	2.93021e-07
17.4344	2.90474e-07
17.4496	2.93811e-07
17.4648	2.98483e-07
17.48	2.93613e-07
17.4952	2.93943e-07
17.5104	2.94465e-07
17.5256	2.97384e-07
17.5408	2.9372e-07
17.556	2.90164e-07
17.5712	2.89708e-07
17.5864	2.91537e-07
17.6016	2.91685e-07
17.6168	2.93404e-07
17.632	2.93258e-07
17.6472	2.91771e-07
17.6624	2.92953e-07
17.6776	2.94515e-07
17.6928	2.92464e-07
17.708	2.89899e-07
17.7232	2.91881e-07
17.7384	2.96554e-07
17.7536	2.94903e-07
17.7688	2.94674e-07
17.784	2.91874e-07
17.7992	2.89837e-07
17.8144	2.90982e-07
17.8296	2.9063e-07
17.8448	2.89978e-07
17.86	2.92355e-07
17.8752	2.88788e-07
17.8904	2.91425e-07
17.9056	2.90715e-07
17.9208	2.88733e-07
17.936	2.90826e-07
17.9512	2.89636e-07
17.9664	2.92514e-07
17.9816	2.90279e-07
17.9968	2.88822e-07
18.012	2.93169e-07
18.0272	2.91476e-07
18.0424	2.92585e-07
18.0576	2.90973e-07
18.0728	2.89455e-07
18.088	2.87341e-07
18.1032	2.90902e-07
18.1184	2.88572e-07
18.1336	2.89014e-07
18.1488	2.86838e-07
18.164	2.8735e-07
18.1792	2.88806e-07
18.1944	2.90241e-07
18.2096	2.89907e-07
18.2248	2.85163e-07
18.24	2.85583e-07
18.2552	2.86375e-07
18.2704	2.86362e-07
18.2856	2.8372e-07
18.3008	2.84911e-07
18.316	2.86265e-07
18.3312	2.85999e-07
18.3464	2.81175e-07
18.3616	2.83687e-07
18.3768	2.88212e-07
18.392	2.8821e-07
18.4072	2.83695e-07
18.4224	2.86513e-07
18.4376	2.88734e-07
18.4528	2.86864e-07
18.468	2.88584e-07
18.4832	2.84945e-07
18.4984	2.85064e-07
18.5136	2.87915e-07
18.5288	2.88722e-07
18.544	2.88702e-07
18.5592	2.88196e-07
18.5744	2.85141e-07
18.5896	2.85561e-07
18.6048	2.82175e-07
18.62	2.88724e-07
18.6352	2.88273e-07
18.6504	2.87641e-07
18.6656	2.89533e-07
18.6808	2.86466e-07
18.696	2.87934e-07
18.7112	2.85398e-07
18.7264	2.84581e-07
18.7416	2.82118e-07
18.7568	2.82557e-07
18.772	2.81665e-07
18.7872	2.85793e-07
18.8024	2.83897e-07
18.8176	2.85044e-07
18.8328	2.8316e-07
18.848	2.8556e-07
18.8632	2.81427e-07
18.8784	2.78501e-07
18.8936	2.78531e-07
18.9088	2.81996e-07
18.924	2.80358e-07
18.9392	2.79236e-07
18.9544	2.83401e-07
18.9696	2.81706e-07
18.9848	2.82695e-07
19	2.83906e-07
19.0152	2.84628e-07
19.0304	2.84639e-07
19.0456	2.82878e-07
19.0608	2.80825e-07
19.076	2.79403e-07
19.0912	2.81545e-07
19.1064	2.77407e-07
19.1216	2.77775e-07
19.1368	2.80123e-07
19.152	2.77793e-07
19.1672	2.79051e-07
19.1824	2.794e-07
19.1976	2.79273e-07
19.2128	2.78112e-07
19.228	2.80071e-07
19.2432	2.80317e-07
19.2584	2.80939e-07
19.2736	2.81273e-07
19.2888	2.78807e-07
19.304	2.81521e-07
19.3192	2.80662e-07
19.3344	2.80824e-07
19.3496	2.8054e-07
19.3648	2.82198e-07
19.38	2.79179e-07
19.3952	2.80606e-07
19.4104	2.80504e-07
19.4256	2.80788e-07
19.4408	2.82841e-07
19.456	2.84149e-07
19.4712	2.81084e-07
19.4864	2.84055e-07
19.5016	2.82368e-07
19.5168	2.82111e-07
19.532	2.83197e-07
19.5472	2.82733e-07
19.5624	2.82129e-07
19.5776	2.81878e-07
19.5928	2.82398e-07
19.608	2.82077e-07
19.6232	2.84135e-07
19.6384	2.82115e-07
19.6536	2.79098e-07
19.6688	2.80803e-07
19.684	2.78768e-07
19.6992	2.77692e-07
19.7144	2.82906e-07
19.7296	2.83798e-07
19.7448	2.81264e-07
19.76	2.84518e-07
19.7752	2.82499e-07
19.7904	2.80936e-07
19.8056	2.80851e-07
19.8208	2.79921e-07
19.836	2.84803e-07
19.8512	2.81869e-07
19.8664	2.81265e-07
19.8816	2.79631e-07
19.8968	2.79414e-07
19.912	2.81971e-07
19.9272	2.79471e-07
19.9424	2.84044e-07
19.9576	2.80352e-07
19.9728	2.83331e-07
19.988	2.82965e-07
20.0032	2.79479e-07
20.0184	2.82366e-07
20.0336	2.79133e-07
20.0488	2.81025e-07
20.064	2.80994e-07
20.0792	2.85959e-07
20.0944	2.83061e-07
20.1096	2.82518e-07
20.1248	2.80528e-07
20.14	2.8091e-07
20.1552	2.81126e-07
20.1704	2.81155e-07
20.1856	2.79178e-07
20.2008	2.81238e-07
20.216	2.82265e-07
20.2312	2.8383e-07
20.2464	2.81908e-07
20.2616	2.82833e-07
20.2768	2.83936e-07
20.292	2.83178e-07
20.3072	2.82633e-07
20.3224	2.83567e-07								20.3224
20.3376	2.80799e-07
20.3528	2.83979e-07
20.368	2.82042e-07
20.3832	2.84196e-07
20.3984	2.82587e-07
20.4136	2.79939e-07
20.4288	2.79511e-07
20.444	2.7811e-07
20.4592	2.73845e-07
20.4744	2.81548e-07
20.4896	2.79738e-07
20.5048	2.78149e-07
20.52	2.79376e-07
20.5352	2.78076e-07
20.5504	2.79131e-07
20.5656	2.78646e-07
20.5808	2.80795e-07
20.596	2.79812e-07
20.6112	2.78913e-07
20.6264	2.77082e-07
20.6416	2.7971e-07
20.6568	2.78078e-07
20.672	2.78344e-07
20.6872	2.75598e-07
20.7024	2.80902e-07
20.7176	2.78765e-07
20.7328	2.80204e-07
20.748	2.76402e-07
20.7632	2.7977e-07
20.7784	2.77673e-07
20.7936	2.82591e-07
20.8088	2.81547e-07
20.824	2.85651e-07
20.8392	2.83675e-07
20.8544	2.8144e-07
20.8696	2.79611e-07
20.8848	2.80693e-07
20.9	2.85277e-07
20.9152	2.82129e-07
20.9304	2.80379e-07
20.9456	2.81874e-07
20.9608	2.8236e-07
20.976	2.81106e-07
20.9912	2.82638e-07
21.0064	2.7864e-07
21.0216	2.82713e-07
21.0368	2.82731e-07
21.052	2.83123e-07
21.0672	2.82276e-07
21.0824	2.78417e-07
21.0976	2.78943e-07
21.1128	2.79095e-07
21.128	2.77572e-07
21.1432	2.80997e-07
21.1584	2.80843e-07
21.1736	2.80204e-07
21.1888	2.79687e-07
21.204	2.81024e-07
21.2192	2.83398e-07
21.2344	2.82761e-07
21.2496	2.83202e-07
21.2648	2.85254e-07
21.28	2.86066e-07
21.2952	2.82387e-07
21.3104	2.83906e-07
21.3256	2.80474e-07
21.3408	2.84645e-07
21.356	2.80521e-07
21.3712	2.85218e-07
21.3864	2.81177e-07
21.4016	2.83649e-07
21.4168	2.8357e-07
21.432	2.82523e-07
21.4472	2.78924e-07
21.4624	2.79858e-07
21.4776	2.80464e-07
21.4928	2.81424e-07
21.508	2.81725e-07
21.5232	2.82619e-07
21.5384	2.81782e-07
21.5536	2.80387e-07
21.5688	2.7826e-07
21.584	2.79735e-07
21.5992	2.79689e-07
21.6144	2.8029e-07
21.6296	2.80207e-07
21.6448	2.82501e-07
21.66	2.77171e-07
21.6752	2.78211e-07
21.6904	2.76347e-07
21.7056	2.82006e-07
21.7208	2.79287e-07
21.736	2.79191e-07
21.7512	2.78859e-07
21.7664	2.78971e-07
21.7816	2.81309e-07
21.7968	2.81505e-07
21.812	2.81988e-07
21.8272	2.82697e-07
21.8424	2.84194e-07
21.8576	2.83824e-07
21.8728	2.86405e-07
21.888	2.86504e-07
21.9032	2.88368e-07
21.9184	2.88278e-07
21.9336	2.87217e-07
21.9488	2.86478e-07
21.964	2.82804e-07
21.9792	2.8091e-07
21.9944	2.85712e-07
22.0096	2.85534e-07
22.0248	2.85102e-07
22.04	2.86634e-07
22.0552	2.86828e-07
22.0704	2.85707e-07
22.0856	2.86771e-07
22.1008	2.82681e-07
22.116	2.84862e-07
22.1312	2.87311e-07
22.1464	2.88769e-07
22.1616	2.82471e-07
22.1768	2.83336e-07
22.192	2.80541e-07
22.2072	2.84553e-07
22.2224	2.85813e-07
22.2376	2.88914e-07
22.2528	2.88999e-07
22.268	2.86516e-07
22.2832	2.90198e-07
22.2984	2.88582e-07
22.3136	2.91648e-07
22.3288	2.87439e-07
22.344	2.90721e-07
22.3592	2.91082e-07
22.3744	2.90227e-07
22.3896	2.91285e-07
22.4048	2.93341e-07
22.42	2.9131e-07
22.4352	2.90213e-07
22.4504	2.90202e-07
22.4656	2.89625e-07
22.4808	2.9038e-07
22.496	2.90134e-07
22.5112	2.92047e-07
22.5264	2.92369e-07
22.5416	2.91863e-07
22.5568	2.92568e-07
22.572	2.91908e-07
22.5872	2.89613e-07
22.6024	2.89129e-07
22.6176	2.86066e-07
22.6328	2.88232e-07
22.648	2.86823e-07
22.6632	2.87844e-07
22.6784	2.89007e-07
22.6936	2.86648e-07
22.7088	2.8747e-07
22.724	2.86999e-07
22.7392	2.89793e-07
22.7544	2.93073e-07
22.7696	2.92574e-07
22.7848	2.92247e-07
22.8	2.91133e-07
22.8152	2.89047e-07
22.8304	2.8769e-07
22.8456	2.85907e-07
22.8608	2.86584e-07
22.876	2.86924e-07
22.8912	2.89127e-07
22.9064	2.95358e-07
22.9216	2.92823e-07
22.9368	2.92443e-07
22.952	2.92444e-07
22.9672	2.95265e-07
22.9824	2.92862e-07
22.9976	2.93481e-07
23.0128	2.913e-07
23.028	2.91091e-07
23.0432	2.91101e-07
23.0584	2.92966e-07
23.0736	2.92893e-07
23.0888	2.89981e-07
23.104	2.93555e-07
23.1192	2.94516e-07
23.1344	2.93484e-07
23.1496	2.92516e-07
23.1648	2.95111e-07
23.18	2.94617e-07
23.1952	2.95792e-07
23.2104	2.9473e-07
23.2256	2.93106e-07
23.2408	2.8925e-07
23.256	2.91105e-07
23.2712	2.93064e-07
23.2864	2.92638e-07
23.3016	2.92981e-07
23.3168	2.92363e-07
23.332	2.93492e-07
23.3472	2.93777e-07
23.3624	2.94065e-07
23.3776	2.9438e-07
23.3928	2.94174e-07
23.408	2.95108e-07
23.4232	2.94304e-07
23.4384	2.95102e-07
23.4536	2.96675e-07
23.4688	2.9832e-07
23.484	2.97256e-07
23.4992	2.94767e-07
23.5144	2.96655e-07
23.5296	2.94196e-07
23.5448	2.98114e-07
23.56	2.96893e-07
23.5752	2.96275e-07
23.5904	2.90943e-07
23.6056	2.97597e-07
23.6208	2.97283e-07
23.636	2.98376e-07
23.6512	2.96957e-07
23.6664	2.94568e-07
23.6816	2.9664e-07
23.6968	2.96755e-07
23.712	2.96119e-07
23.7272	2.9715e-07
23.7424	2.94489e-07
23.7576	2.9521e-07
23.7728	2.98667e-07
23.788	2.93873e-07
23.8032	2.93643e-07
23.8184	2.97407e-07
23.8336	3.00284e-07
23.8488	2.99301e-07
23.864	3.00839e-07
23.8792	3.0132e-07
23.8944	3.03997e-07
23.9096	3.03491e-07
23.9248	3.00587e-07
23.94	2.99631e-07
23.9552	2.98101e-07
23.9704	3.04132e-07
23.9856	3.02498e-07
24.0008	3.00686e-07
24.016	3.01656e-07
24.0312	3.04872e-07
24.0464	3.02377e-07
24.0616	3.06304e-07
24.0768	3.05109e-07
24.092	3.03352e-07
24.1072	3.0593e-07
24.1224	3.0071e-07
24.1376	3.01928e-07
24.1528	3.00912e-07
24.168	3.02055e-07
24.1832	2.99775e-07
24.1984	3.0034e-07
24.2136	2.98979e-07
24.2288	3.03504e-07
24.244	3.01223e-07
24.2592	3.04021e-07
24.2744	3.02884e-07
24.2896	3.01794e-07
24.3048	2.97992e-07
24.32	2.97238e-07
24.3352	2.9648e-07
24.3504	2.97246e-07
24.3656	2.9789e-07
24.3808	3.01439e-07
24.396	3.01317e-07
24.4112	2.99985e-07
24.4264	3.02554e-07
24.4416	3.04552e-07
24.4568	3.02427e-07
24.472	3.05175e-07
24.4872	3.02138e-07
24.5024	3.01765e-07
24.5176	3.01437e-07
24.5328	3.0733e-07
24.548	3.04662e-07
24.5632	3.05421e-07
24.5784	3.06601e-07
24.5936	3.01149e-07
24.6088	3.00044e-07
24.624	3.00626e-07
24.6392	3.01853e-07
24.6544	3.01739e-07
24.6696	3.05015e-07
24.6848	3.05353e-07
24.7	3.05248e-07
24.7152	3.00959e-07
24.7304	2.98995e-07
24.7456	3.0196e-07
24.7608	3.01577e-07
24.776	3.03534e-07
24.7912	3.05454e-07
24.8064	3.06864e-07
24.8216	3.04478e-07
24.8368	3.08369e-07
24.852	3.08049e-07
24.8672	3.05054e-07
24.8824	3.07586e-07
24.8976	3.0969e-07
24.9128	3.10735e-07
24.928	3.06932e-07
24.9432	3.06146e-07
24.9584	3.07231e-07
24.9736	3.10372e-07
24.9888	3.12461e-07
25.004	3.065e-07
25.0192	3.04464e-07
25.0344	3.04697e-07
25.0496	3.06337e-07
25.0648	3.10362e-07
25.08	3.07759e-07
25.0952	3.04998e-07
25.1104	3.04431e-07
25.1256	3.09918e-07
25.1408	3.04914e-07
25.156	3.08346e-07
25.1712	3.08979e-07
25.1864	3.08242e-07
25.2016	3.12803e-07
25.2168	3.12103e-07
25.232	3.11272e-07
25.2472	3.08997e-07
25.2624	3.07537e-07
25.2776	3.07759e-07
25.2928	3.08156e-07
25.308	3.0737e-07
25.3232	3.06574e-07
25.3384	3.07122e-07
25.3536	3.08278e-07
25.3688	3.07156e-07
25.384	3.12271e-07
25.3992	3.08031e-07
25.4144	3.14287e-07
25.4296	3.12439e-07
25.4448	3.11766e-07
25.46	3.10292e-07
25.4752	3.06914e-07
25.4904	3.08386e-07
25.5056	3.11802e-07
25.5208	3.1887e-07
25.536	3.14163e-07
25.5512	3.08457e-07
25.5664	3.11927e-07
25.5816	3.14088e-07
25.5968	3.1385e-07
25.612	3.11308e-07
25.6272	3.10765e-07
25.6424	3.11787e-07
25.6576	3.11528e-07
25.6728	3.10403e-07
25.688	3.09601e-07
25.7032	3.10361e-07
25.7184	3.10976e-07
25.7336	3.0815e-07
25.7488	3.12017e-07
25.764	3.10931e-07
25.7792	3.08909e-07
25.7944	3.12686e-07
25.8096	3.13861e-07
25.8248	3.14976e-07
25.84	3.12485e-07
25.8552	3.10381e-07
25.8704	3.1192e-07
25.8856	3.08883e-07
25.9008	3.0631e-07
25.916	3.13246e-07
25.9312	3.12172e-07
25.9464	3.11762e-07
25.9616	3.11142e-07
25.9768	3.10795e-07
25.992	3.11037e-07
26.0072	3.07091e-07
26.0224	3.13527e-07
26.0376	3.11303e-07
26.0528	3.11833e-07
26.068	3.0846e-07
26.0832	3.09757e-07
26.0984	3.13519e-07
26.1136	3.10929e-07
26.1288	3.09397e-07
26.144	3.11587e-07
26.1592	3.15765e-07
26.1744	3.12386e-07
26.1896	3.10986e-07
26.2048	3.11108e-07
26.22	3.10792e-07
26.2352	3.12752e-07
26.2504	3.10886e-07
26.2656	3.18319e-07
26.2808	3.15293e-07
26.296	3.14632e-07
26.3112	3.12085e-07
26.3264	3.16101e-07
26.3416	3.17332e-07
26.3568	3.14592e-07
26.372	3.12708e-07
26.3872	3.15207e-07
26.4024	3.14995e-07
26.4176	3.12337e-07
26.4328	3.13849e-07
26.448	3.13658e-07
26.4632	3.15819e-07
26.4784	3.19512e-07
26.4936	3.18102e-07
26.5088	3.15211e-07
26.524	3.13627e-07
26.5392	3.10047e-07
26.5544	3.11971e-07
26.5696	3.10221e-07
26.5848	3.10718e-07
26.6	3.15115e-07
26.6152	3.16131e-07
26.6304	3.12128e-07
26.6456	3.15436e-07
26.6608	3.16136e-07
26.676	3.19003e-07
26.6912	3.18339e-07
26.7064	3.21044e-07
26.7216	3.18329e-07
26.7368	3.16041e-07
26.752	3.1388e-07
26.7672	3.15941e-07
26.7824	3.1616e-07
26.7976	3.17852e-07
26.8128	3.16241e-07
26.828	3.12911e-07
26.8432	3.21129e-07
26.8584	3.1587e-07
26.8736	3.15286e-07
26.8888	3.13793e-07
26.904	3.12582e-07
26.9192	3.15006e-07
26.9344	3.14374e-07
26.9496	3.1553e-07
26.9648	3.13657e-07
26.98	3.1104e-07
26.9952	3.13986e-07
27.0104	3.14827e-07
27.0256	3.13986e-07
27.0408	3.14443e-07
27.056	3.19392e-07
27.0712	3.16796e-07
27.0864	3.17265e-07
27.1016	3.15227e-07
27.1168	3.11627e-07
27.132	3.12335e-07
27.1472	3.16816e-07
27.1624	3.12687e-07
27.1776	3.13848e-07
27.1928	3.1564e-07
27.208	3.15905e-07
27.2232	3.14779e-07
27.2384	3.14778e-07
27.2536	3.1465e-07
27.2688	3.14756e-07
27.284	3.17076e-07
27.2992	3.16354e-07
27.3144	3.18846e-07
27.3296	3.20866e-07
27.3448	3.1779e-07
27.36	3.21113e-07
27.3752	3.20863e-07
27.3904	3.21611e-07
27.4056	3.17558e-07
27.4208	3.1675e-07
27.436	3.20217e-07
27.4512	3.21055e-07
27.4664	3.20906e-07
27.4816	3.17363e-07
27.4968	3.20328e-07
27.512	3.17318e-07
27.5272	3.18576e-07
27.5424	3.16209e-07
27.5576	3.17766e-07
27.5728	3.16949e-07
27.588	3.21062e-07
27.6032	3.13352e-07
27.6184	3.1439e-07
27.6336	3.15459e-07
27.6488	3.1887e-07
27.664	3.17753e-07
27.6792	3.18159e-07
27.6944	3.20958e-07
27.7096	3.17634e-07
27.7248	3.21676e-07
27.74	3.21695e-07
27.7552	3.22067e-07
27.7704	3.21024e-07
27.7856	3.21819e-07
27.8008	3.2103e-07
27.816	3.19286e-07
27.8312	3.20948e-07
27.8464	3.20881e-07
27.8616	3.2271e-07
27.8768	3.23878e-07
27.892	3.20636e-07
27.9072	3.21721e-07
27.9224	3.18786e-07
27.9376	3.18987e-07
27.9528	3.21036e-07
27.968	3.17745e-07
27.9832	3.18319e-07
27.9984	3.20204e-07
28.0136	3.18889e-07
28.0288	3.17883e-07
28.044	3.20715e-07
28.0592	3.16163e-07
28.0744	3.19567e-07
28.0896	3.18946e-07
28.1048	3.17912e-07
28.12	3.1803e-07
28.1352	3.16153e-07
28.1504	3.19151e-07
28.1656	3.20384e-07
28.1808	3.21762e-07
28.196	3.22687e-07
28.2112	3.21408e-07
28.2264	3.21834e-07
28.2416	3.21145e-07
28.2568	3.1889e-07
28.272	3.16534e-07
28.2872	3.15539e-07
28.3024	3.19361e-07
28.3176	3.15345e-07
28.3328	3.18013e-07
28.348	3.23174e-07
28.3632	3.19107e-07
28.3784	3.20947e-07
28.3936	3.20326e-07
28.4088	3.22233e-07
28.424	3.22763e-07
28.4392	3.20545e-07
28.4544	3.21426e-07
28.4696	3.21723e-07
28.4848	3.21845e-07
28.5	3.22079e-07
28.5152	3.24748e-07
28.5304	3.24351e-07
28.5456	3.22084e-07
28.5608	3.23128e-07
28.576	3.22206e-07
28.5912	3.2077e-07
28.6064	3.19818e-07
28.6216	3.23767e-07
28.6368	3.21709e-07
28.652	3.2339e-07
28.6672	3.21854e-07
28.6824	3.17132e-07
28.6976	3.20002e-07
28.7128	3.19878e-07
28.728	3.21e-07
28.7432	3.22028e-07
28.7584	3.19401e-07
28.7736	3.20838e-07
28.7888	3.22461e-07
28.804	3.21373e-07
28.8192	3.17807e-07
28.8344	3.18797e-07
28.8496	3.1929e-07
28.8648	3.21874e-07
28.88	3.21342e-07
28.8952	3.24709e-07
28.9104	3.22411e-07
28.9256	3.26717e-07
28.9408	3.24593e-07
28.956	3.23712e-07
28.9712	3.20447e-07
28.9864	3.27103e-07
29.0016	3.22131e-07
29.0168	3.20841e-07
29.032	3.20551e-07
29.0472	3.18135e-07
29.0624	3.20927e-07
29.0776	3.21528e-07
29.0928	3.21043e-07
29.108	3.20847e-07
29.1232	3.21927e-07
29.1384	3.22027e-07
29.1536	3.20954e-07
29.1688	3.1952e-07
29.184	3.18535e-07
29.1992	3.20944e-07
29.2144	3.22562e-07
29.2296	3.2011e-07
29.2448	3.19153e-07
29.26	3.21417e-07
29.2752	3.24677e-07
29.2904	3.25496e-07
29.3056	3.23002e-07
29.3208	3.24147e-07
29.336	3.25458e-07
29.3512	3.25312e-07
29.3664	3.22537e-07
29.3816	3.23329e-07
29.3968	3.23816e-07
29.412	3.27699e-07
29.4272	3.26508e-07
29.4424	3.2779e-07
29.4576	3.23426e-07
29.4728	3.26011e-07
29.488	3.2501e-07
29.5032	3.30497e-07
29.5184	3.29611e-07
29.5336	3.29169e-07
29.5488	3.30242e-07
29.564	3.2772e-07
29.5792	3.28501e-07
29.5944	3.28898e-07
29.6096	3.26727e-07
29.6248	3.269e-07
29.64	3.25286e-07
29.6552	3.26386e-07
29.6704	3.27714e-07
29.6856	3.2575e-07
29.7008	3.28473e-07
29.716	3.25859e-07
29.7312	3.27823e-07
29.7464	3.24748e-07
29.7616	3.2644e-07
29.7768	3.25531e-07
29.792	3.306e-07
29.8072	3.28083e-07
29.8224	3.31501e-07
29.8376	3.32373e-07
29.8528	3.28059e-07
29.868	3.27551e-07
29.8832	3.30543e-07
29.8984	3.29052e-07
29.9136	3.29872e-07
29.9288	3.30796e-07
29.944	3.27346e-07
29.9592	3.26654e-07
29.9744	3.29714e-07
29.9896	3.26376e-07
30.0048	3.30267e-07
30.02	3.32731e-07
30.0352	3.28714e-07
30.0504	3.32012e-07
30.0656	3.28609e-07
30.0808	3.27802e-07
30.096	3.29115e-07
30.1112	3.26269e-07
30.1264	3.26344e-07
30.1416	3.28618e-07
30.1568	3.29579e-07
30.172	3.27437e-07
30.1872	3.28722e-07
30.2024	3.25422e-07
30.2176	3.26727e-07
30.2328	3.29106e-07
30.248	3.25604e-07
30.2632	3.2539e-07
30.2784	3.25617e-07
30.2936	3.29964e-07
30.3088	3.26037e-07
30.324	3.24467e-07
30.3392	3.25148e-07
30.3544	3.25216e-07
30.3696	3.30352e-07
30.3848	3.27539e-07
[truncated: 1,923 more rows]

## Sheet: Fig. 1e
t (min)	I_DS (A)
0.0152	1.63081e-07
0.0304	1.70137e-07
0.0456	1.79971e-07
0.0608	1.81559e-07
0.076	1.83581e-07
0.0912	1.90437e-07
0.1064	1.94588e-07
0.1216	2.01984e-07
0.1368	2.01174e-07
0.152	1.97315e-07
0.1672	2.0159e-07
0.1824	2.10503e-07
0.1976	2.07424e-07
0.2128	2.07375e-07
0.228	2.06424e-07
0.2432	2.10175e-07
0.2584	2.1486e-07
0.2736	2.12748e-07
0.2888	2.13504e-07
0.304	2.15671e-07
0.3192	2.16851e-07
0.3344	2.20219e-07
0.3496	2.20307e-07
0.3648	2.2195e-07
0.38	2.21054e-07
0.3952	2.18837e-07
0.4104	2.21036e-07
0.4256	2.26928e-07
0.4408	2.30727e-07
0.456	2.26835e-07
0.4712	2.31157e-07
0.4864	2.28092e-07
0.5016	2.35138e-07
0.5168	2.34101e-07
0.532	2.35843e-07
0.5472	2.35183e-07
0.5624	2.36738e-07
0.5776	2.36808e-07
0.5928	2.3458e-07
0.608	2.39462e-07
0.6232	2.4273e-07
0.6384	2.43641e-07
0.6536	2.37737e-07
0.6688	2.36639e-07
0.684	2.4885e-07
0.6992	2.49237e-07
0.7144	2.42787e-07
0.7296	2.46517e-07
0.7448	2.49278e-07
0.76	2.47838e-07
0.7752	2.51937e-07
0.7904	2.52438e-07
0.8056	2.55525e-07
0.8208	2.59941e-07
0.836	2.55866e-07
0.8512	2.55287e-07
0.8664	2.59613e-07
0.8816	2.54317e-07
0.8968	2.49522e-07
0.912	2.54716e-07
0.9272	2.53507e-07
0.9424	2.6336e-07
0.9576	2.60545e-07
0.9728	2.59367e-07
0.988	2.5381e-07
1.0032	2.465e-07
1.0184	2.50715e-07
1.0336	2.43275e-07
1.0488	2.40702e-07
1.064	2.47371e-07
1.0792	2.44889e-07
1.0944	2.50082e-07
1.1096	2.45636e-07
1.1248	2.4638e-07
1.14	2.47765e-07
1.1552	2.53973e-07
1.1704	2.53078e-07
1.1856	2.52054e-07
1.2008	2.49643e-07
1.216	2.48202e-07
1.2312	2.47011e-07
1.2464	2.57281e-07
1.2616	2.62232e-07
1.2768	2.63024e-07
1.292	2.65899e-07
1.3072	2.69256e-07
1.3224	2.64397e-07
1.3376	2.62944e-07
1.3528	2.67525e-07
1.368	2.63657e-07
1.3832	2.62982e-07
1.3984	2.5838e-07
1.4136	2.61006e-07
1.4288	2.60377e-07
1.444	2.60909e-07
1.4592	2.6138e-07
1.4744	2.62349e-07
1.4896	2.63745e-07
1.5048	2.60905e-07
1.52	2.67569e-07
1.5352	2.70274e-07
1.5504	2.72341e-07
1.5656	2.65154e-07
1.5808	2.68462e-07
1.596	2.76963e-07
1.6112	2.75119e-07
1.6264	2.67111e-07
1.6416	2.6277e-07
1.6568	2.61421e-07
1.672	2.66852e-07
1.6872	2.72644e-07
1.7024	2.62701e-07
1.7176	2.59968e-07
1.7328	2.62895e-07
1.748	2.68916e-07
1.7632	2.70911e-07
1.7784	2.71604e-07
1.7936	2.7239e-07
1.8088	2.70069e-07
1.824	2.76632e-07
1.8392	2.78243e-07
1.8544	2.76228e-07
1.8696	2.73807e-07
1.8848	2.76596e-07
1.9	2.77777e-07
1.9152	2.79114e-07
1.9304	2.85352e-07
1.9456	2.83034e-07
1.9608	2.79606e-07
1.976	2.84057e-07
1.9912	2.83017e-07
2.0064	2.76398e-07
2.0216	2.72031e-07
2.0368	2.79915e-07
2.052	2.79739e-07
2.0672	2.75866e-07
2.0824	2.80865e-07
2.0976	2.80577e-07
2.1128	2.82073e-07
2.128	2.80866e-07
2.1432	2.77831e-07
2.1584	2.81871e-07
2.1736	2.82512e-07
2.1888	2.72336e-07
2.204	2.7756e-07
2.2192	2.85203e-07
2.2344	2.75335e-07
2.2496	2.79539e-07
2.2648	2.77613e-07
2.28	2.79316e-07
2.2952	2.86354e-07
2.3104	2.80732e-07
2.3256	2.83005e-07
2.3408	2.83517e-07
2.356	2.81631e-07
2.3712	2.74785e-07
2.3864	2.68732e-07
2.4016	2.687e-07
2.4168	2.69174e-07
2.432	2.80612e-07
2.4472	2.94549e-07
2.4624	2.88044e-07
2.4776	2.91769e-07
2.4928	2.92173e-07
2.508	2.86528e-07
2.5232	2.8573e-07
2.5384	2.86808e-07
2.5536	2.82918e-07
2.5688	2.81995e-07
2.584	2.80546e-07
2.5992	2.83041e-07
2.6144	2.80131e-07
2.6296	2.86461e-07
2.6448	2.87436e-07
2.66	2.83006e-07
2.6752	2.80022e-07
2.6904	2.84669e-07
2.7056	2.83465e-07
2.7208	2.9034e-07
2.736	2.89101e-07
2.7512	2.89364e-07
2.7664	2.84876e-07
2.7816	2.8138e-07
2.7968	2.7765e-07
2.812	2.76759e-07
2.8272	2.88706e-07
2.8424	2.94874e-07
2.8576	2.96908e-07
2.8728	2.90142e-07
2.888	2.89768e-07
2.9032	2.93461e-07
2.9184	2.86891e-07
2.9336	2.74762e-07
2.9488	2.80028e-07
2.964	2.76011e-07
2.9792	2.73376e-07
2.9944	2.78215e-07
3.0096	2.73868e-07
3.0248	2.72009e-07
3.04	2.79198e-07
3.0552	2.7478e-07
3.0704	2.63798e-07
3.0856	2.72465e-07
3.1008	2.67906e-07
3.116	2.63719e-07
3.1312	2.59102e-07
3.1464	2.56851e-07
3.1616	2.58032e-07
3.1768	2.56797e-07
3.192	2.54279e-07
3.2072	2.55668e-07
3.2224	2.56203e-07
3.2376	2.53576e-07
3.2528	2.42571e-07
3.268	2.43505e-07
3.2832	2.43683e-07
3.2984	2.46107e-07
3.3136	2.46575e-07
3.3288	2.37864e-07
3.344	2.41859e-07
3.3592	2.46149e-07
3.3744	2.4671e-07
3.3896	2.46197e-07
3.4048	2.42062e-07
3.42	2.39095e-07
3.4352	2.41791e-07
3.4504	2.40361e-07
3.4656	2.32349e-07
3.4808	2.38935e-07
3.496	2.37219e-07
3.5112	2.39654e-07
3.5264	2.33915e-07
3.5416	2.41608e-07
3.5568	2.33554e-07
3.572	2.34511e-07
3.5872	2.25301e-07
3.6024	2.2575e-07
3.6176	2.17415e-07
3.6328	2.14836e-07
3.648	2.14075e-07
3.6632	2.10219e-07
3.6784	2.13876e-07
3.6936	2.06903e-07
3.7088	2.05029e-07
3.724	2.00244e-07
3.7392	1.9419e-07
3.7544	2.02596e-07
3.7696	2.05564e-07
3.7848	2.02022e-07
3.8	1.973e-07
3.8152	1.99968e-07
3.8304	1.982e-07
3.8456	1.92492e-07
3.8608	1.93095e-07
3.876	1.89628e-07
3.8912	1.93058e-07
3.9064	1.87931e-07
3.9216	1.8584e-07
3.9368	1.89456e-07
3.952	1.8333e-07
3.9672	1.84634e-07
3.9824	1.83003e-07
3.9976	1.89148e-07
4.0128	1.81009e-07
4.028	1.76899e-07
4.0432	1.72188e-07
4.0584	1.82672e-07
4.0736	1.75749e-07
4.0888	1.78501e-07
4.104	1.80422e-07
4.1192	1.71749e-07
4.1344	1.64389e-07
4.1496	1.56104e-07
4.1648	1.64278e-07
4.18	1.66596e-07
4.1952	1.59749e-07
4.2104	1.61278e-07
4.2256	1.6172e-07
4.2408	1.57501e-07
4.256	1.53797e-07
4.2712	1.46938e-07
4.2864	1.48351e-07
4.3016	1.49982e-07
4.3168	1.53735e-07
4.332	1.49803e-07
4.3472	1.46544e-07
4.3624	1.55756e-07
4.3776	1.51751e-07
4.3928	1.42228e-07
4.408	1.43243e-07
4.4232	1.42019e-07
4.4384	1.45256e-07
4.4536	1.42597e-07
4.4688	1.34096e-07
4.484	1.36207e-07
4.4992	1.30431e-07
4.5144	1.3045e-07
4.5296	1.31741e-07
4.5448	1.30594e-07
4.56	1.32199e-07
4.5752	1.29887e-07
4.5904	1.29415e-07
4.6056	1.31016e-07
4.6208	1.27643e-07
4.636	1.26472e-07
4.6512	1.23562e-07
4.6664	1.27797e-07
4.6816	1.21481e-07
4.6968	1.24401e-07
4.712	1.19233e-07
4.7272	1.20802e-07
4.7424	1.22886e-07
4.7576	1.24245e-07
4.7728	1.21629e-07
4.788	1.19474e-07
4.8032	1.21927e-07
4.8184	1.20289e-07
4.8336	1.14843e-07
4.8488	1.13703e-07
4.864	1.14009e-07
4.8792	1.12336e-07
4.8944	1.11094e-07
4.9096	1.08429e-07
4.9248	1.12758e-07
4.94	1.08178e-07
4.9552	1.09027e-07
4.9704	1.09585e-07
4.9856	1.0761e-07
5.0008	1.06036e-07
5.016	1.00754e-07
5.0312	1.0544e-07
5.0464	1.0573e-07
5.0616	1.0762e-07
5.0768	1.0538e-07
5.092	1.04808e-07
5.1072	1.11059e-07
5.1224	1.05247e-07
5.1376	1.01396e-07
5.1528	9.80074e-08
5.168	9.6947e-08
5.1832	9.82765e-08
5.1984	9.85076e-08
5.2136	9.83064e-08
5.2288	9.59018e-08
5.244	9.54082e-08
5.2592	9.48745e-08
5.2744	9.20076e-08
5.2896	9.24186e-08
5.3048	8.98737e-08
5.32	9.17019e-08
5.3352	9.17207e-08
5.3504	9.10888e-08
5.3656	9.48697e-08
5.3808	9.1436e-08
5.396	9.17257e-08
5.4112	8.79745e-08
5.4264	8.56307e-08
5.4416	7.87493e-08
5.4568	8.73426e-08
5.472	8.34756e-08
5.4872	8.16655e-08
5.5024	8.37748e-08
5.5176	8.20021e-08
5.5328	7.86851e-08
5.548	8.11042e-08
5.5632	8.36462e-08
5.5784	8.05271e-08
5.5936	8.10884e-08
5.6088	7.92857e-08
5.624	7.73801e-08
5.6392	7.76285e-08
5.6544	7.47522e-08
5.6696	7.38617e-08
5.6848	7.56539e-08
5.7	7.76887e-08
5.7152	7.58698e-08
5.7304	7.4327e-08
5.7456	7.28333e-08
5.7608	7.06958e-08
5.776	7.22539e-08
5.7912	7.1745e-08
5.8064	7.4327e-08
5.8216	7.14864e-08
5.8368	7.01194e-08
5.852	6.92033e-08
5.8672	7.24131e-08
5.8824	7.34042e-08
5.8976	7.10243e-08
5.9128	6.73693e-08
5.928	6.71337e-08
5.9432	6.66417e-08
5.9584	6.46275e-08
5.9736	6.51962e-08
5.9888	6.2524e-08
6.004	6.27528e-08
6.0192	6.08112e-08
6.0344	6.11828e-08
6.0496	6.13652e-08
6.0648	6.13936e-08
6.08	6.18478e-08
6.0952	6.12575e-08
6.1104	6.06935e-08
6.1256	6.14527e-08
6.1408	6.22464e-08
6.156	6.18552e-08
6.1712	5.93391e-08
6.1864	5.88761e-08
6.2016	6.12425e-08
6.2168	5.82953e-08
6.232	5.97876e-08
6.2472	5.87038e-08
6.2624	5.86298e-08
6.2776	5.9633e-08
6.2928	5.8411e-08
6.308	5.84023e-08
6.3232	5.87658e-08
6.3384	5.82326e-08
6.3536	5.81236e-08
6.3688	5.90331e-08
6.384	6.08802e-08
6.3992	5.991e-08
6.4144	6.07871e-08
6.4296	5.97537e-08
6.4448	5.83734e-08
6.46	5.8157e-08
6.4752	5.99016e-08
6.4904	5.75166e-08
6.5056	5.73583e-08
6.5208	5.95584e-08
6.536	5.90952e-08
6.5512	5.64419e-08
6.5664	5.68147e-08
6.5816	5.66599e-08
6.5968	5.59596e-08
6.612	5.72161e-08
6.6272	5.80629e-08
6.6424	5.54511e-08
6.6576	5.29778e-08
6.6728	5.30132e-08
6.688	5.17144e-08
6.7032	4.92647e-08
6.7184	5.2302e-08
6.7336	5.23102e-08
6.7488	5.35684e-08
6.764	5.38298e-08
6.7792	5.4532e-08
6.7944	5.32485e-08
6.8096	5.34209e-08
6.8248	5.38306e-08
6.84	5.12266e-08
6.8552	5.09055e-08
6.8704	5.17749e-08
6.8856	5.13359e-08
6.9008	5.48833e-08
6.916	5.34043e-08
6.9312	5.4627e-08
6.9464	5.33372e-08
6.9616	5.1507e-08
6.9768	5.13392e-08
6.992	5.22627e-08
7.0072	5.34821e-08
7.0224	5.23015e-08
7.0376	4.98778e-08
7.0528	5.31294e-08
7.068	5.25592e-08
7.0832	5.37779e-08
7.0984	5.41421e-08
7.1136	5.33925e-08
7.1288	5.49389e-08
7.144	5.17268e-08
7.1592	5.31306e-08
7.1744	5.36246e-08
7.1896	5.25649e-08
7.2048	5.08853e-08
7.22	4.96324e-08
7.2352	4.94204e-08
7.2504	5.18323e-08
7.2656	5.3121e-08
7.2808	5.23529e-08
7.296	5.18765e-08
7.3112	5.24337e-08
7.3264	5.37416e-08
7.3416	5.20406e-08
7.3568	5.17613e-08
7.372	5.21133e-08
7.3872	5.16227e-08
7.4024	5.20188e-08
7.4176	5.06973e-08
7.4328	5.21275e-08
7.448	5.13277e-08
7.4632	5.29475e-08
7.4784	5.34025e-08
7.4936	5.30974e-08
7.5088	4.96855e-08
7.524	5.08225e-08
7.5392	5.17315e-08
7.5544	5.11391e-08
7.5696	5.31221e-08
7.5848	5.26729e-08
7.6	5.22612e-08
7.6152	5.14028e-08
7.6304	5.22799e-08
7.6456	5.26464e-08
7.6608	5.18124e-08
7.676	5.01872e-08
7.6912	4.99141e-08
7.7064	5.17918e-08
7.7216	5.03461e-08
7.7368	5.07853e-08
7.752	5.24783e-08
7.7672	5.45473e-08
7.7824	5.66885e-08
7.7976	5.33822e-08
7.8128	5.20324e-08
7.828	5.08129e-08
7.8432	4.98948e-08
7.8584	5.08184e-08
7.8736	5.11638e-08
7.8888	5.32966e-08
7.904	5.1258e-08
7.9192	5.06894e-08
7.9344	5.22401e-08
7.9496	5.35847e-08
7.9648	5.5053e-08
7.98	5.68347e-08
7.9952	5.63164e-08
8.0104	5.46934e-08
8.0256	5.66249e-08
8.0408	5.74331e-08
8.056	5.74333e-08
8.0712	5.61329e-08
8.0864	5.65467e-08
8.1016	5.72581e-08
8.1168	5.65822e-08
8.132	5.58597e-08
8.1472	5.84708e-08
8.1624	5.78336e-08
8.1776	5.81163e-08
8.1928	5.64352e-08
8.208	5.7202e-08
8.2232	5.71339e-08
8.2384	5.83407e-08
8.2536	5.72662e-08
8.2688	6.08858e-08
8.284	6.06775e-08
8.2992	5.75163e-08
8.3144	5.71667e-08
8.3296	5.93581e-08
8.3448	6.06097e-08
8.36	6.01865e-08
8.3752	6.05701e-08
8.3904	6.39359e-08
8.4056	6.40481e-08
8.4208	6.44242e-08
8.436	6.42495e-08
8.4512	6.20271e-08
8.4664	6.21552e-08
8.4816	6.42122e-08
8.4968	6.43501e-08
8.512	6.31672e-08
8.5272	6.25101e-08
8.5424	6.45672e-08
8.5576	6.68054e-08
8.5728	6.41929e-08
8.588	6.31082e-08
8.6032	6.31695e-08
8.6184	6.30562e-08
8.6336	6.55956e-08
8.6488	6.52653e-08
8.664	6.45469e-08
8.6792	6.628e-08
8.6944	6.47776e-08
8.7096	6.55989e-08
8.7248	6.77538e-08
8.74	6.84657e-08
8.7552	6.85208e-08
8.7704	6.98761e-08
8.7856	7.10377e-08
8.8008	6.95194e-08
8.816	7.31421e-08
8.8312	7.038e-08
8.8464	6.9793e-08
8.8616	7.072e-08
8.8768	6.95431e-08
8.892	7.13354e-08
8.9072	7.04333e-08
8.9224	6.9756e-08
8.9376	7.08102e-08
8.9528	7.24762e-08
8.968	7.29887e-08
8.9832	7.36769e-08
8.9984	7.28223e-08
9.0136	7.55244e-08
9.0288	7.49493e-08
9.044	8.19722e-08
9.0592	8.16642e-08
9.0744	7.6765e-08
9.0896	8.02404e-08
9.1048	8.06848e-08
9.12	7.99962e-08
9.1352	8.07898e-08
9.1504	8.59166e-08
9.1656	8.57676e-08
9.1808	8.21386e-08
9.196	8.30808e-08
9.2112	8.56062e-08
9.2264	8.48307e-08
9.2416	8.34631e-08
9.2568	8.55808e-08
9.272	8.12188e-08
9.2872	8.13471e-08
9.3024	8.32243e-08
9.3176	8.08219e-08
9.3328	8.30496e-08
9.348	8.16501e-08
9.3632	8.24217e-08
9.3784	8.63143e-08
9.3936	8.19897e-08
9.4088	8.55415e-08
9.424	9.05262e-08
9.4392	8.75601e-08
9.4544	8.46074e-08
9.4696	8.69816e-08
9.4848	8.67977e-08
9.5	8.83025e-08
9.5152	9.48424e-08
9.5304	9.08301e-08
9.5456	9.00106e-08
9.5608	8.95456e-08
9.576	8.81494e-08
9.5912	9.33198e-08
9.6064	9.71575e-08
9.6216	9.33157e-08
9.6368	8.72861e-08
9.652	8.79713e-08
9.6672	9.2184e-08
9.6824	9.30685e-08
9.6976	9.21222e-08
9.7128	9.36923e-08
9.728	9.15125e-08
9.7432	9.24346e-08
9.7584	9.57315e-08
9.7736	9.68824e-08
9.7888	9.82736e-08
9.804	9.45897e-08
9.8192	9.75397e-08
9.8344	9.67153e-08
9.8496	9.61963e-08
9.8648	9.74993e-08
9.88	1.00411e-07
9.8952	1.01618e-07
9.9104	9.8689e-08
9.9256	1.02263e-07
9.9408	1.00686e-07
9.956	9.80905e-08
9.9712	1.01512e-07
9.9864	1.03618e-07
10.0016	1.03942e-07
10.0168	1.02907e-07
10.032	1.06707e-07
10.0472	1.10067e-07
10.0624	1.08436e-07
10.0776	1.04635e-07
10.0928	1.05271e-07
10.108	1.09485e-07
10.1232	1.04938e-07
10.1384	1.09761e-07
10.1536	1.09818e-07
10.1688	1.04405e-07
10.184	1.10025e-07
10.1992	1.13756e-07
10.2144	1.1774e-07
10.2296	1.12309e-07
10.2448	1.14068e-07
10.26	1.16835e-07
10.2752	1.17104e-07
10.2904	1.17201e-07
10.3056	1.18947e-07
10.3208	1.18433e-07
10.336	1.15179e-07
10.3512	1.16646e-07
10.3664	1.1766e-07
10.3816	1.19259e-07
10.3968	1.21831e-07
10.412	1.25714e-07
10.4272	1.2611e-07
10.4424	1.21538e-07
10.4576	1.21976e-07
10.4728	1.27929e-07
10.488	1.28865e-07
10.5032	1.32584e-07
10.5184	1.28941e-07
10.5336	1.24557e-07
10.5488	1.31055e-07
10.564	1.3441e-07
10.5792	1.35969e-07
10.5944	1.31751e-07
10.6096	1.3727e-07
10.6248	1.429e-07
10.64	1.35822e-07
10.6552	1.364e-07
10.6704	1.3092e-07
10.6856	1.33273e-07
10.7008	1.34782e-07
10.716	1.36742e-07
10.7312	1.31798e-07
10.7464	1.39117e-07
10.7616	1.37769e-07
10.7768	1.40886e-07
10.792	1.39772e-07
10.8072	1.4813e-07
10.8224	1.44542e-07
10.8376	1.47826e-07
10.8528	1.45289e-07
10.868	1.4912e-07
10.8832	1.48514e-07
10.8984	1.54064e-07
10.9136	1.50757e-07
10.9288	1.48542e-07
10.944	1.45034e-07
10.9592	1.52712e-07
10.9744	1.49236e-07
10.9896	1.47687e-07
11.0048	1.48055e-07
11.02	1.46855e-07
11.0352	1.51071e-07
11.0504	1.49939e-07
11.0656	1.51738e-07
11.0808	1.52525e-07
11.096	1.50699e-07
11.1112	1.57052e-07
11.1264	1.63718e-07
11.1416	1.61193e-07
11.1568	1.57613e-07
11.172	1.55174e-07
11.1872	1.51692e-07
11.2024	1.50883e-07
11.2176	1.49668e-07
11.2328	1.50901e-07
11.248	1.58733e-07
11.2632	1.55369e-07
11.2784	1.56425e-07
11.2936	1.62185e-07
11.3088	1.62697e-07
11.324	1.60105e-07
11.3392	1.60305e-07
11.3544	1.58779e-07
11.3696	1.66738e-07
11.3848	1.62153e-07
11.4	1.62805e-07
11.4152	1.63586e-07
11.4304	1.66492e-07
11.4456	1.69292e-07
11.4608	1.65361e-07
11.476	1.65962e-07
11.4912	1.71906e-07
11.5064	1.671e-07
11.5216	1.66461e-07
11.5368	1.66812e-07
11.552	1.63156e-07
11.5672	1.64707e-07
11.5824	1.66594e-07
11.5976	1.67672e-07
11.6128	1.68917e-07
11.628	1.75359e-07
11.6432	1.80794e-07
11.6584	1.78247e-07
11.6736	1.77018e-07
11.6888	1.81882e-07
11.704	1.79835e-07
11.7192	1.75809e-07
11.7344	1.68576e-07
11.7496	1.7503e-07
11.7648	1.80526e-07
11.78	1.80334e-07
11.7952	1.75287e-07
11.8104	1.76988e-07
11.8256	1.81738e-07
11.8408	1.86876e-07
11.856	1.83793e-07
11.8712	1.84678e-07
11.8864	1.83017e-07
11.9016	1.8361e-07
11.9168	1.80346e-07
11.932	1.85084e-07
11.9472	1.89718e-07
11.9624	1.87739e-07
11.9776	1.88115e-07
11.9928	1.88793e-07
12.008	1.86778e-07
12.0232	1.88668e-07
12.0384	1.88398e-07
12.0536	1.85595e-07
12.0688	1.94362e-07
12.084	1.92983e-07
12.0992	1.88745e-07
12.1144	1.91338e-07
12.1296	1.9706e-07
12.1448	1.94929e-07
12.16	1.94526e-07
12.1752	2.00437e-07
12.1904	1.94147e-07
12.2056	1.97177e-07
12.2208	1.96462e-07
12.236	1.96185e-07
12.2512	1.96015e-07
12.2664	2.0643e-07
12.2816	2.03118e-07
12.2968	2.00117e-07
12.312	2.03924e-07
12.3272	2.03391e-07
12.3424	2.06834e-07
12.3576	2.06668e-07
12.3728	2.10852e-07
12.388	2.06124e-07
12.4032	2.03789e-07
12.4184	2.07381e-07
12.4336	2.07087e-07
12.4488	2.08809e-07
12.464	2.10794e-07
12.4792	2.14751e-07
12.4944	2.06429e-07
12.5096	2.09132e-07
12.5248	2.12775e-07
12.54	2.16007e-07
12.5552	2.14159e-07
12.5704	2.16734e-07
12.5856	2.15254e-07
12.6008	2.07231e-07
12.616	2.08632e-07
12.6312	2.13562e-07
12.6464	2.19022e-07
12.6616	2.17904e-07
12.6768	2.17336e-07
12.692	2.11818e-07
12.7072	2.19544e-07
12.7224	2.17153e-07
12.7376	2.15693e-07
12.7528	2.17687e-07
12.768	2.16813e-07
12.7832	2.17001e-07
12.7984	2.17982e-07
12.8136	2.24719e-07
12.8288	2.16986e-07
12.844	2.20577e-07
12.8592	2.27846e-07
12.8744	2.20911e-07
12.8896	2.21184e-07
12.9048	2.16653e-07
12.92	2.16821e-07
12.9352	2.24509e-07
12.9504	2.18595e-07
12.9656	2.23362e-07
12.9808	2.16143e-07
12.996	2.1913e-07
13.0112	2.1865e-07
13.0264	2.20127e-07
13.0416	2.20286e-07
13.0568	2.25239e-07
13.072	2.27589e-07
13.0872	2.30783e-07
13.1024	2.35459e-07
13.1176	2.28218e-07
13.1328	2.24982e-07
13.148	2.30117e-07
13.1632	2.29507e-07
13.1784	2.28878e-07
13.1936	2.29471e-07
13.2088	2.32094e-07
13.224	2.26345e-07
13.2392	2.16739e-07
13.2544	2.1933e-07
13.2696	2.21433e-07
13.2848	2.18954e-07
13.3	2.26379e-07
13.3152	2.24328e-07
13.3304	2.28593e-07
13.3456	2.33096e-07
13.3608	2.30678e-07
13.376	2.24789e-07
13.3912	2.32788e-07
13.4064	2.35332e-07
13.4216	2.29971e-07
13.4368	2.28684e-07
13.452	2.32028e-07
13.4672	2.42599e-07
13.4824	2.35133e-07
13.4976	2.36975e-07
13.5128	2.35517e-07
13.528	2.35598e-07
13.5432	2.37501e-07
13.5584	2.43072e-07
13.5736	2.31097e-07
13.5888	2.44826e-07
13.604	2.41979e-07
13.6192	2.36728e-07
13.6344	2.41689e-07
13.6496	2.40383e-07
13.6648	2.47506e-07
13.68	2.46907e-07
13.6952	2.45018e-07
13.7104	2.44317e-07
13.7256	2.39615e-07
13.7408	2.40947e-07
13.756	2.43709e-07
13.7712	2.42479e-07
13.7864	2.36346e-07
13.8016	2.39442e-07
13.8168	2.32447e-07
13.832	2.40567e-07
13.8472	2.41177e-07
13.8624	2.4653e-07
13.8776	2.50132e-07
13.8928	2.48601e-07
13.908	2.49915e-07
13.9232	2.50871e-07
13.9384	2.47852e-07
13.9536	2.53268e-07
13.9688	2.58165e-07
13.984	2.54938e-07
13.9992	2.49845e-07
14.0144	2.46804e-07
14.0296	2.50456e-07
14.0448	2.48796e-07
14.06	2.51834e-07
14.0752	2.51961e-07
14.0904	2.56524e-07
14.1056	2.62079e-07
14.1208	2.63247e-07
14.136	2.62142e-07
14.1512	2.67812e-07
14.1664	2.58332e-07
14.1816	2.59464e-07
14.1968	2.62324e-07
14.212	2.65815e-07
14.2272	2.6464e-07
14.2424	2.68146e-07
14.2576	2.69679e-07
14.2728	2.70335e-07
14.288	2.70152e-07
14.3032	2.69886e-07
14.3184	2.76205e-07
14.3336	2.7154e-07
14.3488	2.66482e-07
14.364	2.57476e-07
14.3792	2.56937e-07
14.3944	2.61612e-07
14.4096	2.64347e-07
14.4248	2.68121e-07
14.44	2.62217e-07
14.4552	2.66575e-07
14.4704	2.68124e-07
14.4856	2.71768e-07
14.5008	2.68588e-07
14.516	2.64232e-07
14.5312	2.7182e-07
14.5464	2.63894e-07
14.5616	2.62291e-07
14.5768	2.68573e-07
14.592	2.59984e-07
14.6072	2.58897e-07
14.6224	2.60286e-07
14.6376	2.70698e-07
14.6528	2.76082e-07
14.668	2.69527e-07
14.6832	2.7201e-07
14.6984	2.73236e-07
14.7136	2.73071e-07
14.7288	2.66679e-07
14.744	2.65701e-07
14.7592	2.63325e-07
14.7744	2.67299e-07
14.7896	2.70961e-07
14.8048	2.76414e-07
14.82	2.70682e-07
14.8352	2.68057e-07
14.8504	2.68033e-07
14.8656	2.69531e-07
14.8808	2.62661e-07
14.896	2.63669e-07
14.9112	2.60732e-07
14.9264	2.63083e-07
14.9416	2.68002e-07
14.9568	2.69224e-07
14.972	2.61806e-07
14.9872	2.71246e-07
15.0024	2.62872e-07
15.0176	2.65928e-07
15.0328	2.6104e-07
15.048	2.58745e-07
15.0632	2.59345e-07
15.0784	2.6359e-07
15.0936	2.54423e-07
15.1088	2.53062e-07
15.124	2.56248e-07
15.1392	2.57121e-07
15.1544	2.59259e-07
15.1696	2.59327e-07
15.1848	2.5846e-07
15.2	2.62309e-07
15.2152	2.60238e-07
15.2304	2.6497e-07
15.2456	2.72802e-07
15.2608	2.69824e-07
15.276	2.70671e-07
15.2912	2.65605e-07
15.3064	2.61575e-07
15.3216	2.66153e-07
15.3368	2.63498e-07
15.352	2.60236e-07
15.3672	2.61798e-07
15.3824	2.62746e-07
15.3976	2.60836e-07
15.4128	2.57362e-07
15.428	2.5495e-07
15.4432	2.5523e-07
15.4584	2.55218e-07
15.4736	2.4021e-07
15.4888	2.41954e-07
15.504	2.35659e-07
15.5192	2.32045e-07
15.5344	2.30054e-07
15.5496	2.3749e-07
15.5648	2.3139e-07
15.58	2.34051e-07
15.5952	2.28114e-07
15.6104	2.24688e-07
15.6256	2.19337e-07
15.6408	2.17623e-07
15.656	2.16588e-07
15.6712	2.13812e-07
15.6864	2.12575e-07
15.7016	2.07497e-07
15.7168	2.07499e-07
15.732	2.09303e-07
15.7472	2.06541e-07
15.7624	2.00382e-07
15.7776	2.01973e-07
15.7928	2.00472e-07
15.808	2.00538e-07
15.8232	1.96547e-07
15.8384	1.97741e-07
15.8536	1.89893e-07
15.8688	1.89993e-07
15.884	1.85549e-07
15.8992	1.87405e-07
15.9144	1.82256e-07
15.9296	1.85545e-07
15.9448	1.79745e-07
15.96	1.78667e-07
15.9752	1.77022e-07
15.9904	1.7225e-07
16.0056	1.66974e-07
16.0208	1.65929e-07
16.036	1.59205e-07
16.0512	1.61783e-07
16.0664	1.61771e-07
16.0816	1.59599e-07
16.0968	1.54137e-07
16.112	1.51568e-07
16.1272	1.50283e-07
16.1424	1.52872e-07
16.1576	1.452e-07
16.1728	1.48909e-07
16.188	1.47805e-07
16.2032	1.44892e-07
16.2184	1.40006e-07
16.2336	1.39322e-07
16.2488	1.36852e-07
16.264	1.36169e-07
16.2792	1.31737e-07
16.2944	1.30313e-07
16.3096	1.29774e-07
16.3248	1.32363e-07
16.34	1.29638e-07
16.3552	1.29807e-07
16.3704	1.2817e-07
16.3856	1.25186e-07
16.4008	1.19549e-07
16.416	1.15869e-07
16.4312	1.14638e-07
16.4464	1.16257e-07
16.4616	1.1248e-07
16.4768	1.10231e-07
16.492	1.0946e-07
16.5072	1.07111e-07
16.5224	1.03958e-07
16.5376	1.01028e-07
16.5528	1.01053e-07
16.568	9.92726e-08
16.5832	9.92177e-08
16.5984	1.01112e-07
16.6136	9.66286e-08
16.6288	9.77178e-08
16.644	9.6376e-08
16.6592	9.50201e-08
16.6744	9.26323e-08
16.6896	8.88778e-08
16.7048	9.25085e-08
16.72	8.74448e-08
16.7352	8.67322e-08
16.7504	8.79543e-08
16.7656	9.44811e-08
16.7808	9.0869e-08
16.796	8.83835e-08
16.8112	9.07376e-08
16.8264	8.79332e-08
16.8416	8.53957e-08
16.8568	8.5512e-08
16.872	8.85479e-08
16.8872	8.59418e-08
16.9024	8.74108e-08
16.9176	8.74835e-08
16.9328	8.24615e-08
16.948	8.53237e-08
16.9632	7.90837e-08
16.9784	7.86097e-08
16.9936	7.95939e-08
17.0088	7.69686e-08
17.024	7.82473e-08
17.0392	7.43375e-08
17.0544	7.10121e-08
17.0696	7.04955e-08
17.0848	6.94007e-08
17.1	6.69937e-08
17.1152	6.68779e-08
17.1304	7.00184e-08
17.1456	6.89605e-08
17.1608	6.87926e-08
17.176	6.74255e-08
17.1912	6.59059e-08
17.2064	6.39141e-08
17.2216	6.40959e-08
17.2368	6.45515e-08
17.252	6.4319e-08
17.2672	6.53011e-08
17.2824	6.57644e-08
17.2976	6.3669e-08
17.3128	6.18693e-08
17.328	6.41965e-08
17.3432	6.09376e-08
17.3584	6.04539e-08
17.3736	5.89466e-08
17.3888	5.87222e-08
17.404	5.70838e-08
17.4192	5.7821e-08
17.4344	5.78479e-08
17.4496	5.80238e-08
17.4648	5.71073e-08
17.48	5.7172e-08
17.4952	5.59407e-08
17.5104	5.54909e-08
17.5256	5.51866e-08
17.5408	5.43407e-08
17.556	5.2422e-08
17.5712	5.14757e-08
17.5864	5.5031e-08
17.6016	5.10019e-08
17.6168	4.90696e-08
17.632	4.883e-08
17.6472	4.89254e-08
17.6624	4.95932e-08
17.6776	4.86481e-08
17.6928	4.83385e-08
17.708	4.79071e-08
17.7232	4.61085e-08
17.7384	4.78339e-08
17.7536	4.73008e-08
17.7688	4.59904e-08
17.784	4.6287e-08
17.7992	4.56584e-08
17.8144	4.41591e-08
17.8296	4.51853e-08
17.8448	4.58949e-08
17.86	4.47095e-08
17.8752	4.49851e-08
17.8904	4.43582e-08
17.9056	4.27196e-08
17.9208	4.37011e-08
17.936	4.12295e-08
17.9512	4.11481e-08
17.9664	4.01024e-08
17.9816	3.82525e-08
17.9968	3.81432e-08
18.012	3.85582e-08
18.0272	3.79816e-08
18.0424	3.87848e-08
18.0576	3.83662e-08
18.0728	3.72493e-08
18.088	3.68825e-08
18.1032	3.78315e-08
18.1184	3.85972e-08
18.1336	3.71863e-08
18.1488	3.76124e-08
18.164	3.67896e-08
18.1792	3.65646e-08
18.1944	3.71069e-08
18.2096	3.67613e-08
18.2248	3.75602e-08
18.24	3.72587e-08
18.2552	3.73066e-08
18.2704	3.63367e-08
18.2856	3.69518e-08
18.3008	3.65203e-08
18.316	3.67225e-08
18.3312	3.69122e-08
18.3464	3.62106e-08
18.3616	3.55919e-08
18.3768	3.55448e-08
18.392	3.51039e-08
18.4072	3.62501e-08
18.4224	3.48239e-08
18.4376	3.5058e-08
18.4528	3.51833e-08
18.468	3.52039e-08
18.4832	3.4761e-08
18.4984	3.42624e-08
18.5136	3.36419e-08
18.5288	3.32048e-08
18.544	3.58428e-08
18.5592	3.67846e-08
18.5744	3.61492e-08
18.5896	3.5355e-08
18.6048	3.3557e-08
18.62	3.56032e-08
18.6352	3.38769e-08
18.6504	3.358e-08
18.6656	3.12628e-08
18.6808	3.13556e-08
18.696	3.12171e-08
18.7112	3.06847e-08
18.7264	3.07214e-08
18.7416	2.96287e-08
18.7568	2.96898e-08
18.772	2.94514e-08
18.7872	3.03467e-08
18.8024	3.0764e-08
18.8176	3.06329e-08
18.8328	3.02615e-08
18.848	2.97659e-08
18.8632	2.80772e-08
18.8784	2.76213e-08
18.8936	2.85312e-08
18.9088	2.90421e-08
18.924	2.90715e-08
18.9392	2.92305e-08
18.9544	2.9282e-08
18.9696	2.84967e-08
18.9848	2.8444e-08
19	2.88225e-08
19.0152	2.80517e-08
19.0304	2.77592e-08
19.0456	2.76964e-08
19.0608	2.78367e-08
19.076	2.7473e-08
19.0912	2.7802e-08
19.1064	2.74017e-08
19.1216	2.687e-08
19.1368	2.72543e-08
19.152	2.75786e-08
19.1672	2.71728e-08
19.1824	2.67802e-08
19.1976	2.7953e-08
19.2128	2.7606e-08
19.228	2.79215e-08
19.2432	2.84398e-08
19.2584	2.6903e-08
19.2736	2.64779e-08
19.2888	2.6444e-08
19.304	2.63895e-08
19.3192	2.64577e-08
19.3344	2.64867e-08
19.3496	2.54058e-08
19.3648	2.57295e-08
19.38	2.48283e-08
19.3952	2.51806e-08
19.4104	2.50615e-08
19.4256	2.51953e-08
19.4408	2.57896e-08
19.456	2.62952e-08
19.4712	2.5219e-08
19.4864	2.51534e-08
19.5016	2.62547e-08
19.5168	2.56349e-08
19.532	2.60053e-08
19.5472	2.75242e-08
19.5624	2.6525e-08
19.5776	2.67847e-08
19.5928	2.5762e-08
19.608	2.5473e-08
19.6232	2.54427e-08
19.6384	2.52268e-08
19.6536	2.44605e-08
19.6688	2.45731e-08
19.684	2.46617e-08
19.6992	2.47556e-08
19.7144	2.56851e-08
19.7296	2.6735e-08
19.7448	2.59357e-08
19.76	2.66698e-08
19.7752	2.69242e-08
19.7904	2.65173e-08
19.8056	2.66876e-08
19.8208	2.63364e-08
19.836	2.7457e-08
19.8512	2.71531e-08
19.8664	2.77231e-08
19.8816	2.75466e-08
19.8968	2.68176e-08
19.912	2.72297e-08
19.9272	2.72258e-08
19.9424	2.84e-08
19.9576	2.73328e-08
19.9728	2.8298e-08
19.988	2.87653e-08
20.0032	2.88751e-08
20.0184	2.87894e-08
20.0336	2.86566e-08
20.0488	2.86681e-08
20.064	2.97249e-08
20.0792	3.02345e-08
20.0944	3.03256e-08
20.1096	2.9572e-08
20.1248	3.02847e-08
20.14	3.11709e-08
20.1552	3.11798e-08
20.1704	3.111e-08
20.1856	3.1479e-08
20.2008	3.11918e-08
20.216	3.19205e-08
20.2312	3.17431e-08
20.2464	3.1533e-08
20.2616	3.19801e-08
20.2768	3.01795e-08
20.292	3.13073e-08
20.3072	3.23438e-08
20.3224	3.22041e-08
20.3376	3.21317e-08
20.3528	3.21147e-08
20.368	3.24348e-08
20.3832	3.21342e-08
20.3984	3.23053e-08
20.4136	3.18969e-08
20.4288	3.39379e-08
20.444	3.22341e-08
20.4592	3.3167e-08
20.4744	3.46093e-08
20.4896	3.35402e-08
20.5048	3.33369e-08
20.52	3.38788e-08
20.5352	3.36564e-08
20.5504	3.38308e-08
20.5656	3.39854e-08
20.5808	3.53629e-08
20.596	3.51323e-08
20.6112	3.43956e-08
20.6264	3.40144e-08
20.6416	3.47312e-08
20.6568	3.52765e-08
20.672	3.54495e-08
20.6872	3.52276e-08
20.7024	3.58145e-08
20.7176	3.70674e-08
20.7328	3.73911e-08
20.748	3.8048e-08
20.7632	3.69307e-08
20.7784	3.83523e-08
20.7936	3.8529e-08
20.8088	3.74908e-08
20.824	3.78307e-08
20.8392	3.91981e-08
20.8544	3.92493e-08
20.8696	3.90269e-08
20.8848	4.07534e-08
20.9	4.15081e-08
20.9152	4.07838e-08
20.9304	4.07542e-08
20.9456	4.17681e-08
20.9608	4.15584e-08
20.976	4.25878e-08
20.9912	4.1633e-08
21.0064	4.14569e-08
21.0216	4.21134e-08
21.0368	4.26841e-08
21.052	4.17168e-08
21.0672	4.23105e-08
21.0824	4.15236e-08
21.0976	4.2195e-08
21.1128	4.17292e-08
21.128	4.2774e-08
21.1432	4.40743e-08
21.1584	4.53655e-08
21.1736	4.48582e-08
21.1888	4.43937e-08
21.204	4.50526e-08
21.2192	4.76779e-08
21.2344	4.67299e-08
21.2496	4.61968e-08
21.2648	4.74984e-08
21.28	4.87754e-08
21.2952	4.77457e-08
21.3104	4.70725e-08
21.3256	4.78256e-08
21.3408	4.83964e-08
21.356	4.74482e-08
21.3712	4.96064e-08
21.3864	4.89151e-08
21.4016	4.95106e-08
21.4168	4.86628e-08
21.432	4.89508e-08
21.4472	4.93988e-08
21.4624	4.86198e-08
21.4776	5.02442e-08
21.4928	5.05392e-08
21.508	5.10594e-08
21.5232	5.27096e-08
21.5384	5.3185e-08
21.5536	5.4749e-08
21.5688	5.38195e-08
21.584	5.53074e-08
21.5992	5.54468e-08
21.6144	5.51158e-08
21.6296	5.6288e-08
21.6448	5.74804e-08
21.66	5.51133e-08
21.6752	5.54156e-08
21.6904	5.44019e-08
21.7056	5.60635e-08
21.7208	5.47881e-08
21.736	5.51995e-08
21.7512	5.43111e-08
21.7664	5.58905e-08
21.7816	5.63792e-08
21.7968	5.90127e-08
21.812	5.75138e-08
21.8272	5.83161e-08
21.8424	5.83773e-08
21.8576	5.96314e-08
21.8728	5.92791e-08
21.888	6.00986e-08
21.9032	6.01502e-08
21.9184	6.15732e-08
21.9336	6.39692e-08
21.9488	6.52224e-08
21.964	6.33219e-08
21.9792	6.39151e-08
21.9944	6.42489e-08
22.0096	6.33129e-08
22.0248	6.3345e-08
22.04	6.55928e-08
22.0552	6.61558e-08
22.0704	6.40735e-08
22.0856	6.6859e-08
22.1008	6.87153e-08
22.116	6.79536e-08
22.1312	6.7951e-08
22.1464	6.89173e-08
22.1616	6.64501e-08
22.1768	6.87393e-08
22.192	6.86678e-08
22.2072	6.90563e-08
22.2224	6.93977e-08
22.2376	6.80459e-08
22.2528	6.92882e-08
22.268	6.98463e-08
22.2832	7.03273e-08
22.2984	7.02782e-08
22.3136	7.20083e-08
22.3288	7.18398e-08
22.344	7.2891e-08
22.3592	7.38705e-08
22.3744	7.39469e-08
22.3896	7.463e-08
22.4048	7.72718e-08
22.42	7.53276e-08
22.4352	7.58399e-08
22.4504	7.73339e-08
22.4656	7.92449e-08
22.4808	7.9794e-08
22.496	7.49391e-08
22.5112	7.53713e-08
22.5264	7.78371e-08
22.5416	7.69999e-08
22.5568	7.69591e-08
22.572	7.8068e-08
22.5872	7.7927e-08
22.6024	7.93599e-08
22.6176	7.89912e-08
22.6328	8.03091e-08
22.648	8.2274e-08
22.6632	8.23197e-08
22.6784	8.37035e-08
22.6936	8.12495e-08
22.7088	8.49349e-08
22.724	8.4531e-08
22.7392	8.76221e-08
22.7544	8.62839e-08
22.7696	8.61349e-08
22.7848	8.82961e-08
22.8	8.73951e-08
22.8152	8.66828e-08
22.8304	8.65174e-08
22.8456	8.76294e-08
22.8608	8.86535e-08
22.876	8.75555e-08
22.8912	9.00249e-08
22.9064	9.09153e-08
22.9216	8.9952e-08
22.9368	9.06659e-08
22.952	8.77743e-08
22.9672	8.88515e-08
22.9824	8.82921e-08
22.9976	8.90274e-08
23.0128	8.89433e-08
23.028	9.02185e-08
23.0432	9.12104e-08
23.0584	9.38438e-08
23.0736	9.4327e-08
23.0888	9.50015e-08
23.104	9.84704e-08
23.1192	9.991e-08
23.1344	9.97875e-08
23.1496	9.78761e-08
23.1648	9.74914e-08
23.18	1.01264e-07
23.1952	1.03156e-07
23.2104	1.03248e-07
23.2256	1.02386e-07
23.2408	1.00286e-07
23.256	1.023e-07
23.2712	1.0326e-07
23.2864	1.04908e-07
23.3016	1.03641e-07
23.3168	1.0584e-07
23.332	1.03095e-07
23.3472	1.03779e-07
23.3624	1.04536e-07
23.3776	1.05111e-07
23.3928	1.04629e-07
23.408	1.04422e-07
23.4232	1.0354e-07
23.4384	1.07306e-07
23.4536	1.10153e-07
23.4688	1.10879e-07
23.484	1.11206e-07
23.4992	1.10578e-07
23.5144	1.12017e-07
23.5296	1.10121e-07
23.5448	1.15784e-07
23.56	1.14396e-07
23.5752	1.12095e-07
23.5904	1.08765e-07
23.6056	1.10272e-07
23.6208	1.13518e-07
23.636	1.14553e-07
23.6512	1.13014e-07
23.6664	1.17561e-07
23.6816	1.12942e-07
23.6968	1.16265e-07
23.712	1.20076e-07
23.7272	1.17651e-07
23.7424	1.19033e-07
23.7576	1.20198e-07
23.7728	1.19099e-07
23.788	1.19384e-07
23.8032	1.19525e-07
23.8184	1.18993e-07
23.8336	1.25426e-07
23.8488	1.24878e-07
23.864	1.21448e-07
23.8792	1.27717e-07
23.8944	1.26643e-07
23.9096	1.28952e-07
23.9248	1.29805e-07
23.94	1.30674e-07
23.9552	1.31233e-07
23.9704	1.30914e-07
23.9856	1.27736e-07
24.0008	1.29256e-07
24.016	1.28443e-07
24.0312	1.28073e-07
24.0464	1.28028e-07
24.0616	1.31553e-07
24.0768	1.38813e-07
24.092	1.39116e-07
24.1072	1.36644e-07
24.1224	1.3539e-07
24.1376	1.33858e-07
24.1528	1.32347e-07
24.168	1.34754e-07
24.1832	1.34344e-07
24.1984	1.37549e-07
24.2136	1.32186e-07
24.2288	1.33675e-07
24.244	1.32101e-07
24.2592	1.33351e-07
24.2744	1.33858e-07
24.2896	1.32582e-07
24.3048	1.34912e-07
24.32	1.36991e-07
24.3352	1.34007e-07
24.3504	1.37184e-07
24.3656	1.4215e-07
24.3808	1.41101e-07
24.396	1.35602e-07
24.4112	1.36656e-07
24.4264	1.39617e-07
24.4416	1.41261e-07
24.4568	1.41294e-07
24.472	1.42778e-07
24.4872	1.45049e-07
24.5024	1.4641e-07
24.5176	1.44604e-07
24.5328	1.46649e-07
24.548	1.43696e-07
24.5632	1.45341e-07
24.5784	1.47403e-07
24.5936	1.452e-07
24.6088	1.44738e-07
24.624	1.49585e-07
24.6392	1.47433e-07
24.6544	1.49149e-07
24.6696	1.52056e-07
24.6848	1.48405e-07
24.7	1.50291e-07
24.7152	1.50078e-07
24.7304	1.54603e-07
24.7456	1.55966e-07
24.7608	1.51652e-07
24.776	1.5485e-07
24.7912	1.5021e-07
24.8064	1.5275e-07
24.8216	1.46537e-07
24.8368	1.52092e-07
24.852	1.56245e-07
24.8672	1.55165e-07
24.8824	1.52207e-07
24.8976	1.5076e-07
24.9128	1.52195e-07
24.928	1.50736e-07
24.9432	1.53937e-07
24.9584	1.52668e-07
24.9736	1.58405e-07
24.9888	1.63614e-07
25.004	1.5973e-07
25.0192	1.56205e-07
25.0344	1.61138e-07
25.0496	1.61714e-07
25.0648	1.6401e-07
25.08	1.6418e-07
25.0952	1.60953e-07
25.1104	1.60182e-07
25.1256	1.62774e-07
25.1408	1.60065e-07
25.156	1.61336e-07
25.1712	1.63755e-07
25.1864	1.68612e-07
25.2016	1.71764e-07
25.2168	1.70554e-07
25.232	1.71317e-07
25.2472	1.75883e-07
25.2624	1.77414e-07
25.2776	1.76643e-07
25.2928	1.76347e-07
25.308	1.7366e-07
25.3232	1.73832e-07
25.3384	1.67427e-07
25.3536	1.66609e-07
25.3688	1.70998e-07
25.384	1.78437e-07
25.3992	1.75726e-07
25.4144	1.75455e-07
25.4296	1.76534e-07
25.4448	1.76871e-07
25.46	1.73976e-07
25.4752	1.71235e-07
25.4904	1.76782e-07
25.5056	1.75104e-07
25.5208	1.79304e-07
25.536	1.78388e-07
25.5512	1.73488e-07
25.5664	1.76096e-07
25.5816	1.77302e-07
25.5968	1.78428e-07
25.612	1.80818e-07
25.6272	1.79522e-07
25.6424	1.75834e-07
25.6576	1.79306e-07
25.6728	1.79459e-07
25.688	1.83424e-07
25.7032	1.84541e-07
25.7184	1.83562e-07
25.7336	1.83638e-07
25.7488	1.84959e-07
25.764	1.98593e-07
25.7792	1.96469e-07
25.7944	1.96619e-07
25.8096	1.93131e-07
25.8248	1.99254e-07
25.84	1.93564e-07
25.8552	1.94204e-07
25.8704	1.92914e-07
25.8856	1.89363e-07
25.9008	1.90191e-07
25.916	1.94302e-07
25.9312	1.89801e-07
25.9464	1.90761e-07
25.9616	1.91102e-07
25.9768	1.86732e-07
25.992	1.92529e-07
26.0072	1.95299e-07
26.0224	1.9721e-07
26.0376	1.98556e-07
26.0528	1.99081e-07
26.068	2.03994e-07
26.0832	2.03336e-07
26.0984	1.99916e-07
26.1136	1.98865e-07
26.1288	1.97398e-07
26.144	2.00911e-07
26.1592	1.98602e-07
26.1744	2.02314e-07
26.1896	2.01096e-07
26.2048	1.98339e-07
26.22	1.97064e-07
26.2352	2.02407e-07
26.2504	2.06285e-07
26.2656	2.07345e-07
26.2808	2.14097e-07
26.296	2.11939e-07
26.3112	2.09395e-07
26.3264	2.09352e-07
26.3416	2.1753e-07
26.3568	2.20096e-07
26.372	2.14843e-07
26.3872	2.13602e-07
26.4024	2.17286e-07
26.4176	2.17706e-07
26.4328	2.18176e-07
26.448	2.17428e-07
26.4632	2.25723e-07
26.4784	2.24964e-07
26.4936	2.1998e-07
26.5088	2.22984e-07
26.524	2.1804e-07
26.5392	2.15963e-07
26.5544	2.15485e-07
26.5696	2.1451e-07
26.5848	2.20653e-07
26.6	2.21019e-07
26.6152	2.17867e-07
26.6304	2.17736e-07
26.6456	2.22485e-07
26.6608	2.23082e-07
26.676	2.24846e-07
26.6912	2.26758e-07
26.7064	2.26633e-07
26.7216	2.33292e-07
26.7368	2.30816e-07
26.752	2.26874e-07
26.7672	2.32713e-07
26.7824	2.30534e-07
26.7976	2.35324e-07
26.8128	2.33478e-07
26.828	2.27166e-07
26.8432	2.3054e-07
26.8584	2.27556e-07
26.8736	2.28435e-07
26.8888	2.29072e-07
26.904	2.23467e-07
26.9192	2.26492e-07
26.9344	2.36066e-07
26.9496	2.30564e-07
26.9648	2.29863e-07
26.98	2.30203e-07
26.9952	2.34034e-07
27.0104	2.29289e-07
27.0256	2.22808e-07
27.0408	2.22659e-07
27.056	2.33763e-07
27.0712	2.26795e-07
27.0864	2.29934e-07
27.1016	2.2615e-07
27.1168	2.26703e-07
27.132	2.26959e-07
27.1472	2.28896e-07
27.1624	2.33643e-07
27.1776	2.31359e-07
27.1928	2.30103e-07
27.208	2.32213e-07
27.2232	2.33126e-07
27.2384	2.31941e-07
27.2536	2.37886e-07
27.2688	2.42423e-07
27.284	2.48352e-07
27.2992	2.41008e-07
27.3144	2.37203e-07
27.3296	2.40138e-07
27.3448	2.38686e-07
27.36	2.48253e-07
27.3752	2.39485e-07
27.3904	2.4545e-07
27.4056	2.44151e-07
27.4208	2.48888e-07
27.436	2.52046e-07
27.4512	2.4672e-07
27.4664	2.45761e-07
27.4816	2.40714e-07
27.4968	2.45727e-07
27.512	2.47098e-07
27.5272	2.46281e-07
27.5424	2.51431e-07
27.5576	2.47978e-07
27.5728	2.5607e-07
27.588	2.61457e-07
27.6032	2.52651e-07
27.6184	2.52584e-07
27.6336	2.37562e-07
27.6488	2.40108e-07
27.664	2.52821e-07
27.6792	2.58392e-07
27.6944	2.48682e-07
27.7096	2.49173e-07
27.7248	2.5469e-07
27.74	2.49381e-07
27.7552	2.47662e-07
27.7704	2.4775e-07
27.7856	2.53331e-07
27.8008	2.50255e-07
27.816	2.50094e-07
27.8312	2.55239e-07
27.8464	2.66685e-07
27.8616	2.54793e-07
27.8768	2.6131e-07
27.892	2.55892e-07
27.9072	2.5833e-07
27.9224	2.58411e-07
27.9376	2.55777e-07
27.9528	2.65338e-07
27.968	2.607e-07
27.9832	2.66076e-07
27.9984	2.67496e-07
28.0136	2.67379e-07
28.0288	2.62437e-07
28.044	2.63046e-07
28.0592	2.5187e-07
28.0744	2.52736e-07
28.0896	2.5246e-07
28.1048	2.50275e-07
28.12	2.5318e-07
28.1352	2.43372e-07
28.1504	2.42464e-07
28.1656	2.43075e-07
28.1808	2.47803e-07
28.196	2.52029e-07
28.2112	2.41797e-07
28.2264	2.35936e-07
28.2416	2.36826e-07
28.2568	2.30596e-07
28.272	2.3059e-07
28.2872	2.28831e-07
28.3024	2.28085e-07
28.3176	2.2208e-07
28.3328	2.23959e-07
28.348	2.27029e-07
28.3632	2.20034e-07
28.3784	2.12154e-07
28.3936	2.05403e-07
28.4088	2.05002e-07
28.424	2.00617e-07
28.4392	1.97811e-07
28.4544	1.97989e-07
28.4696	1.97861e-07
28.4848	1.91925e-07
28.5	1.9102e-07
28.5152	1.86989e-07
28.5304	1.81635e-07
28.5456	1.80705e-07
28.5608	1.77151e-07
28.576	1.69312e-07
28.5912	1.70696e-07
28.6064	1.67964e-07
28.6216	1.7305e-07
28.6368	1.6348e-07
28.652	1.60619e-07
28.6672	1.57696e-07
28.6824	1.54204e-07
28.6976	1.54364e-07
28.7128	1.53578e-07
28.728	1.49204e-07
28.7432	1.48386e-07
28.7584	1.48453e-07
28.7736	1.46581e-07
28.7888	1.46101e-07
28.804	1.4181e-07
28.8192	1.378e-07
28.8344	1.35622e-07
28.8496	1.30103e-07
28.8648	1.26143e-07
28.88	1.26249e-07
28.8952	1.25414e-07
28.9104	1.21685e-07
28.9256	1.23117e-07
28.9408	1.20614e-07
28.956	1.18561e-07
28.9712	1.18041e-07
28.9864	1.16129e-07
29.0016	1.13613e-07
29.0168	1.10635e-07
29.032	1.10205e-07
29.0472	1.0664e-07
29.0624	1.03674e-07
29.0776	1.00661e-07
29.0928	9.77618e-08
29.108	9.66024e-08
29.1232	9.2718e-08
29.1384	9.0544e-08
29.1536	8.96674e-08
29.1688	8.50323e-08
29.184	8.27068e-08
29.1992	8.22305e-08
29.2144	7.9736e-08
29.2296	7.79146e-08
29.2448	7.60031e-08
29.26	7.45081e-08
29.2752	7.09441e-08
29.2904	6.81129e-08
29.3056	6.68603e-08
29.3208	6.48724e-08
29.336	6.75053e-08
29.3512	6.73708e-08
29.3664	6.57514e-08
29.3816	6.4545e-08
29.3968	6.17938e-08
29.412	6.25388e-08
29.4272	6.08837e-08
29.4424	6.05965e-08
29.4576	5.72737e-08
29.4728	5.77088e-08
29.488	5.75254e-08
29.5032	5.33894e-08
29.5184	5.34751e-08
29.5336	5.02557e-08
29.5488	4.96966e-08
29.564	4.9268e-08
29.5792	4.86511e-08
29.5944	4.77676e-08
29.6096	4.56956e-08
29.6248	4.26797e-08
29.64	4.43308e-08
29.6552	4.33126e-08
29.6704	4.25054e-08
29.6856	4.31071e-08
29.7008	4.1459e-08
29.716	4.16998e-08
29.7312	4.08452e-08
29.7464	3.87984e-08
29.7616	3.75782e-08
29.7768	3.83805e-08
29.792	3.75982e-08
29.8072	3.67847e-08
29.8224	3.698e-08
29.8376	3.67148e-08
29.8528	3.54731e-08
29.868	3.65423e-08
29.8832	3.44502e-08
29.8984	3.34162e-08
29.9136	3.31132e-08
29.9288	3.30087e-08
29.944	3.28378e-08
29.9592	3.22953e-08
29.9744	3.21063e-08
29.9896	3.0674e-08
30.0048	3.03453e-08
30.02	2.91161e-08
30.0352	2.91248e-08
30.0504	3.07735e-08
30.0656	2.99048e-08
30.0808	2.94525e-08
30.096	2.91195e-08
30.1112	2.74275e-08
30.1264	2.77963e-08
30.1416	2.76353e-08
30.1568	2.71361e-08
30.172	2.63021e-08
30.1872	2.56152e-08
30.2024	2.57523e-08
30.2176	2.59223e-08
30.2328	2.62196e-08
30.248	2.5502e-08
30.2632	2.44726e-08
30.2784	2.48247e-08
30.2936	2.54137e-08
30.3088	2.51708e-08
30.324	2.46205e-08
30.3392	2.4229e-08
30.3544	2.38042e-08
30.3696	2.41929e-08
30.3848	2.40472e-08
[truncated: 2,186 more rows]

## Sheet: Fig. 2a
2 nm SiO2			4 nm SiO2
V_Gs (V)	I_DS (A)		V_Gs (V)	I_DS (A)
-15	2.11987e-06		-5	2.19211e-06
-14.25	1.8827e-06		-4.5	1.90947e-06
-13.5	1.77743e-06		-4	1.59219e-06
-12.75	1.48065e-06		-3.5	1.45037e-06
-12	1.20804e-06		-3	1.23363e-06
-11.25	1.01247e-06		-2.5	1.0332e-06
-10.5	8.2224e-07		-2	8.71129e-07
-9.75	6.45555e-07		-1.5	7.19429e-07
-9	4.77191e-07		-1	5.99377e-07
-8.25	3.8382e-07		-0.5	4.90142e-07
-7.5	2.69904e-07		0	3.88064e-07
-6.75	2.18047e-07		0.5	2.82396e-07
-6	1.50936e-07		1	1.85684e-07
-5.25	1.05471e-07		1.5	1.28967e-07
-4.5	6.92806e-08		2	7.6251e-08
-3.75	4.56854e-08		2.5	3.3957e-08
-3	3.06867e-08		3	1.0385e-08
-2.25	1.75433e-08		3.5	3.019e-09
-1.5	1.16716e-08		4	6.27e-10
-0.75	7.01792e-09		4.5	1.37e-10
0	5.18844e-09		5	8e-12
0.75	3.55684e-09		5.5	-1e-12
1.5	2.257e-09
2.25	1.69691e-09
3	1.20715e-09
3.75	9.2313e-10
4.5	7.2101e-10
5.25	5.3631e-10
6	4.0601e-10
6.75	3.0884e-10
7.5	2.4805e-10
8.25	1.8871e-10
9	1.5443e-10
9.75	1.2491e-10
10.5	1.1523e-10
11.25	9.76e-11
12	7.846e-11
12.75	5.913e-11
13.5	5.261e-11
14.25	4.71e-11
15	4.914e-11

## Sheet: Fig. 2b
PdNP			PdNP-free
V_Gs (V)	I_DS (A)		V_Gs (V)	I_DS (A)
-15	2.11987e-06		-1.7	2.21303e-06
-14.25	1.8827e-06		-1.4	1.96122e-06
-13.5	1.77743e-06		-1.1	1.65225e-06
-12.75	1.48065e-06		-0.8	1.39601e-06
-12	1.20804e-06		-0.5	1.07833e-06
-11.25	1.01247e-06		-0.2	7.6555e-07
-10.5	8.2224e-07		0.1	5.00777e-07
-9.75	6.45555e-07		0.4	2.42032e-07
-9	4.77191e-07		0.7	8.47097e-08
-8.25	3.8382e-07		1	9.7652e-09
-7.5	2.69904e-07		1.3	1.5347e-10
-6.75	2.18047e-07		1.6	2.655e-11
-6	1.50936e-07
-5.25	1.05471e-07
-4.5	6.92806e-08
-3.75	4.56854e-08
-3	3.06867e-08
-2.25	1.75433e-08
-1.5	1.16716e-08
-0.75	7.01792e-09
0	5.18844e-09
0.75	3.55684e-09
1.5	2.257e-09
2.25	1.69691e-09
3	1.20715e-09
3.75	9.2313e-10
4.5	7.2101e-10
5.25	5.3631e-10
6	4.0601e-10
6.75	3.0884e-10
7.5	2.4805e-10
8.25	1.8871e-10
9	1.5443e-10
9.75	1.2491e-10
10.5	1.1523e-10
11.25	9.76e-11
12	7.846e-11
12.75	5.913e-11
13.5	5.261e-11
14.25	4.71e-11
15	4.914e-11

## Sheet: Fig. 2d
Air			10 ppm H2
V_Gs (V)	I_DS (A)		V_Gs (V)	I_DS (A)
-13.5	1.77743e-06		-22	1.83313e-06
-12.75	1.48065e-06		-21	1.60731e-06
-12	1.20804e-06		-20	1.39949e-06
-11.25	1.01247e-06		-19	1.14184e-06
-10.5	8.2224e-07		-18	9.20124e-07
-9.75	6.45555e-07		-17	7.50187e-07
-9	4.77191e-07		-16	5.13899e-07
-8.25	3.8382e-07		-15	3.46021e-07
-7.5	2.69904e-07		-14	2.4106e-07
-6.75	2.18047e-07		-13	1.33098e-07
-6	1.50936e-07		-12	6.9632e-08
-5.25	1.05471e-07		-11	3.31363e-08
-4.5	6.92806e-08		-10	1.76524e-08
-3.75	4.56854e-08		-9	7.13238e-09
-3	3.06867e-08		-8	2.87244e-09
-2.25	1.75433e-08		-7	1.36823e-09
-1.5	1.16716e-08		-6	6.023e-10
-0.75	7.01792e-09		-5	3.3177e-10
0	5.18844e-09		-4	1.8633e-10
0.75	3.55684e-09		-3	1.083e-10
1.5	2.257e-09		-2	7.594e-11
2.25	1.69691e-09		-1	4.745e-11
3	1.20715e-09		0	2.938e-11
3.75	9.2313e-10		1	2.005e-11
4.5	7.2101e-10		2	1.443e-11
5.25	5.3631e-10		3	1.05e-11
6	4.0601e-10		4	7.59e-12
6.75	3.0884e-10		5	5.66e-12
7.5	2.4805e-10		6	4.48e-12
8.25	1.8871e-10		7	3.67e-12
9	1.5443e-10		8	3.53e-12
9.75	1.2491e-10		9	3.43e-12
10.5	1.1523e-10		10	3.64e-12
11.25	9.76e-11		11	3.88e-12
12	7.846e-11		12	4.63e-12
12.75	5.913e-11		13	5.05e-12
13.5	5.261e-11		14	6.6e-12
14.25	4.71e-11		15	8.12e-12
15	4.914e-11		16	8.55e-12

## Sheet: Fig. 2e
	Air	10 ppm H2
I_DS (A)	N_PdNP (1e12 /V/cm^2)	N_PdNP (1e12 /V/cm^2)
1e-07	6.44776	4.93963
1e-08	7.70631	5.32827
1e-09	10.0662	6.15915
1e-10	17.6133	7.7226

## Sheet: Fig. 3a
t (min)	I_DS (A)
-10.2953	2.72408e-07
-10.2656	2.55943e-07
-10.236	2.41217e-07
-10.2063	2.34866e-07
-10.1767	2.34545e-07
-10.147	2.5392e-07
-10.1173	2.44918e-07
-10.0877	2.6193e-07
-10.058	2.40867e-07
-10.0284	2.52124e-07
-9.9987	2.40749e-07
-9.969	2.58798e-07
-9.9394	2.60472e-07
-9.9097	2.61677e-07
-9.8801	2.53954e-07
-9.8504	2.69816e-07
-9.8208	2.46149e-07
-9.7911	2.47928e-07
-9.7614	2.67942e-07
-9.7318	2.59151e-07
-9.7021	2.76335e-07
-9.6725	2.54958e-07
-9.6428	2.45651e-07
-9.6131	2.47254e-07
-9.5835	2.57466e-07
-9.5538	2.45463e-07
-9.5242	2.42866e-07
-9.4945	2.30212e-07
-9.4649	2.66892e-07
-9.4352	2.55038e-07
-9.4055	2.60123e-07
-9.3759	2.57765e-07
-9.3462	2.46372e-07
-9.3166	2.62151e-07
-9.2869	2.60712e-07
-9.2572	2.65561e-07
-9.2276	2.7053e-07
-9.1979	2.75975e-07
-9.1683	2.66597e-07
-9.1386	2.62956e-07
-9.109	2.54327e-07
-9.0793	2.63551e-07
-9.0496	2.58011e-07
-9.02	2.56467e-07
-8.9903	2.84427e-07
-8.9607	2.96337e-07
-8.931	2.9077e-07
-8.9013	3.07987e-07
-8.8717	3.05288e-07
-8.842	2.93274e-07
-8.8124	2.80543e-07
-8.7827	2.95191e-07
-8.7531	2.96577e-07
-8.7234	3.23718e-07
-8.6937	3.17263e-07
-8.6641	3.00949e-07
-8.6344	3.03999e-07
-8.6048	2.91915e-07
-8.5751	2.8893e-07
-8.5454	2.99513e-07
-8.5158	3.0958e-07
-8.4861	3.08329e-07
-8.4565	2.90062e-07
-8.4268	2.77281e-07
-8.3972	2.63033e-07
-8.3675	2.70292e-07
-8.3378	2.94151e-07
-8.3082	2.99421e-07
-8.2785	3.03338e-07
-8.2489	2.83638e-07
-8.2192	2.7715e-07
-8.1896	2.69435e-07
-8.1599	2.96527e-07
-8.1302	2.79235e-07
-8.1006	2.46645e-07
-8.0709	2.72351e-07
-8.0413	2.84158e-07
-8.0116	2.82107e-07
-7.9819	2.64975e-07
-7.9523	2.79175e-07
-7.9226	2.6823e-07
-7.893	2.88834e-07
-7.8633	2.87145e-07
-7.8337	2.92347e-07
-7.804	2.80245e-07
-7.7743	2.72547e-07
-7.7447	2.8007e-07
-7.715	2.90711e-07
-7.6854	2.81449e-07
-7.6557	2.53128e-07
-7.626	2.73787e-07
-7.5964	2.65675e-07
-7.5667	2.74951e-07
-7.5371	3.00759e-07
-7.5074	2.90531e-07
-7.4778	3.04322e-07
-7.4481	3.17095e-07
-7.4184	3.05577e-07
-7.3888	2.9986e-07
-7.3591	2.79107e-07
-7.3295	3.06121e-07
-7.2998	3.07353e-07
-7.2701	3.31003e-07
-7.2405	3.41267e-07
-7.2108	3.20673e-07
-7.1812	2.94845e-07
-7.1515	3.11694e-07
-7.1219	2.8293e-07
-7.0922	2.83639e-07
-7.0625	2.81893e-07
-7.0329	2.91338e-07
-7.0032	2.91894e-07
-6.9736	3.00231e-07
-6.9439	2.94404e-07
-6.9142	3.05843e-07
-6.8846	3.10473e-07
-6.8549	3.01432e-07
-6.8253	3.02759e-07
-6.7956	2.97543e-07
-6.766	3.1067e-07
-6.7363	3.09266e-07
-6.7066	2.89075e-07
-6.677	2.74771e-07
-6.6473	2.61371e-07
-6.6177	2.82722e-07
-6.588	2.77471e-07
-6.5583	3.02518e-07
-6.5287	2.96943e-07
-6.499	2.91702e-07
-6.4694	3.11087e-07
-6.4397	3.24007e-07
-6.4101	3.04201e-07
-6.3804	2.87812e-07
-6.3507	2.76045e-07
-6.3211	2.75358e-07
-6.2914	2.6884e-07
-6.2618	2.56122e-07
-6.2321	2.64912e-07
-6.2025	2.54228e-07
-6.1728	2.48006e-07
-6.1431	2.5798e-07
-6.1135	2.55734e-07
-6.0838	2.533e-07
-6.0542	2.5489e-07
-6.0245	2.3922e-07
-5.9948	2.60255e-07
-5.9652	2.49155e-07
-5.9355	2.66475e-07
-5.9059	2.74937e-07
-5.8762	2.85471e-07
-5.8466	2.72997e-07
-5.8169	2.6217e-07
-5.7872	2.87818e-07
-5.7576	2.80767e-07
-5.7279	2.96383e-07
-5.6983	2.66642e-07
-5.6686	2.8441e-07
-5.6389	2.74654e-07
-5.6093	2.90329e-07
-5.5796	2.83821e-07
-5.55	2.96661e-07
-5.5203	2.91725e-07
-5.4907	2.97135e-07
-5.461	2.92898e-07
-5.4313	3.11209e-07
-5.4017	3.14954e-07
-5.372	2.8267e-07
-5.3424	2.87338e-07
-5.3127	2.86192e-07
-5.283	2.70615e-07
-5.2534	2.98825e-07
-5.2237	2.92664e-07
-5.1941	2.86232e-07
-5.1644	2.904e-07
-5.1348	2.87504e-07
-5.1051	2.70243e-07
-5.0754	2.77112e-07
-5.0458	2.81837e-07
-5.0161	3.01314e-07
-4.9865	2.83541e-07
-4.9568	2.97615e-07
-4.9271	2.77747e-07
-4.8975	2.81487e-07
-4.8678	2.74876e-07
-4.8382	2.73151e-07
-4.8085	2.8149e-07
-4.7789	2.78551e-07
-4.7492	2.76268e-07
-4.7195	2.73917e-07
-4.6899	2.62874e-07
-4.6602	2.82622e-07
-4.6306	2.57369e-07
-4.6009	2.62223e-07
-4.5713	2.68823e-07
-4.5416	2.6873e-07
-4.5119	2.83385e-07
-4.4823	2.70937e-07
-4.4526	2.79696e-07
-4.423	2.96534e-07
-4.3933	2.79686e-07
-4.3636	2.62735e-07
-4.334	2.62496e-07
-4.3043	2.76962e-07
-4.2747	2.60565e-07
-4.245	2.62993e-07
-4.2154	2.37553e-07
-4.1857	2.51049e-07
-4.156	2.5088e-07
-4.1264	2.56945e-07
-4.0967	2.53621e-07
-4.0671	2.48203e-07
-4.0374	2.76642e-07
-4.0077	2.82365e-07
-3.9781	2.54374e-07
-3.9484	2.67295e-07
-3.9188	2.57697e-07
-3.8891	2.68001e-07
-3.8595	2.90323e-07
-3.8298	2.55035e-07
-3.8001	2.65343e-07
-3.7705	2.77621e-07
-3.7408	3.14685e-07
-3.7112	3.17537e-07
-3.6815	3.18192e-07
-3.6518	3.00454e-07
-3.6222	2.93722e-07
-3.5925	2.76917e-07
-3.5629	2.7815e-07
-3.5332	2.8307e-07
-3.5036	2.77711e-07
-3.4739	2.83936e-07
-3.4442	2.68027e-07
-3.4146	2.83613e-07
-3.3849	2.8086e-07
-3.3553	2.48134e-07
-3.3256	2.55037e-07
-3.2959	2.66431e-07
-3.2663	2.64189e-07
-3.2366	2.77445e-07
-3.207	2.76001e-07
-3.1773	2.74767e-07
-3.1477	2.70475e-07
-3.118	2.67176e-07
-3.0883	2.95567e-07
-3.0587	2.91422e-07
-3.029	2.82524e-07
-2.9994	2.91336e-07
-2.9697	2.87068e-07
-2.94	3.11736e-07
-2.9104	2.75883e-07
-2.8807	2.98577e-07
-2.8511	3.23012e-07
-2.8214	2.97333e-07
-2.7918	2.86828e-07
-2.7621	2.7852e-07
-2.7324	2.95606e-07
-2.7028	2.86397e-07
-2.6731	2.79374e-07
-2.6435	3.01494e-07
-2.6138	2.98776e-07
-2.5842	3.03147e-07
-2.5545	3.24002e-07
-2.5248	2.94936e-07
-2.4952	3.03415e-07
-2.4655	2.90127e-07
-2.4359	3.04305e-07
-2.4062	3.11206e-07
-2.3765	3.10361e-07
-2.3469	3.12883e-07
-2.3172	3.00693e-07
-2.2876	2.94754e-07
-2.2579	2.8978e-07
-2.2283	2.98834e-07
-2.1986	3.16534e-07
-2.1689	3.10832e-07
-2.1393	2.95537e-07
-2.1096	2.9166e-07
-2.08	3.10857e-07
-2.0503	3.09877e-07
-2.0206	2.97294e-07
-1.991	2.82296e-07
-1.9613	3.0116e-07
-1.9317	3.02134e-07
-1.902	3.04266e-07
-1.8724	2.92742e-07
-1.8427	3.06993e-07
-1.813	3.18699e-07
-1.7834	2.97592e-07
-1.7537	2.80235e-07
-1.7241	2.97282e-07
-1.6944	3.03945e-07
-1.6647	2.84322e-07
-1.6351	2.90352e-07
-1.6054	3.01806e-07
-1.5758	2.93581e-07
-1.5461	2.72907e-07
-1.5165	2.92668e-07
-1.4868	2.989e-07
-1.4571	2.78753e-07
-1.4275	2.77741e-07
-1.3978	2.888e-07
-1.3682	2.72474e-07
-1.3385	2.79104e-07
-1.3088	2.63428e-07
-1.2792	2.59572e-07
-1.2495	2.797e-07
-1.2199	2.767e-07
-1.1902	2.53276e-07
-1.1606	2.64434e-07
-1.1309	2.62861e-07
-1.1012	2.75171e-07
-1.0716	2.70439e-07
-1.0419	2.77663e-07
-1.0123	2.84083e-07
-0.9826	2.79422e-07
-0.953	2.58842e-07
-0.9233	2.78935e-07
-0.8936	2.59893e-07
-0.864	2.74305e-07
-0.8343	2.90524e-07
-0.8047	2.71768e-07
-0.775	2.57859e-07
-0.7453	2.6042e-07
-0.7157	2.76678e-07
-0.686	2.8317e-07
-0.6564	3.06947e-07
-0.6267	2.74901e-07
-0.5971	3.04186e-07
-0.5674	2.89049e-07
-0.5377	2.87961e-07
-0.5081	2.83249e-07
-0.4784	2.98969e-07
-0.4488	3.05708e-07
-0.4191	2.89422e-07
-0.3894	2.87828e-07
-0.3598	3.21877e-07
-0.3301	2.96015e-07
-0.3005	3.13176e-07
-0.2708	3.06386e-07
-0.2412	2.97312e-07
-0.2115	2.87652e-07
-0.1818	2.72412e-07
-0.1522	2.88523e-07
-0.1225	2.90911e-07
-0.0929	2.61809e-07
-0.0632	2.79225e-07
-0.0335	2.81326e-07
-0.0039	2.8181e-07
0.0258	2.86356e-07
0.0554	3.01402e-07
0.0851	3.06152e-07
0.1147	2.9332e-07
0.1444	3.03032e-07
0.1741	2.64933e-07
0.2037	2.89744e-07
0.2334	2.65005e-07
0.263	2.66435e-07
0.2927	2.61619e-07
0.3224	2.82307e-07
0.352	2.80505e-07
0.3817	2.96548e-07
0.4113	2.96156e-07
0.441	2.9538e-07
0.4706	3.34595e-07
0.5003	2.88114e-07
0.53	2.71778e-07
0.5596	2.9184e-07
0.5893	2.82669e-07
0.6189	2.74977e-07
0.6486	2.92937e-07
0.6783	2.635e-07
0.7079	2.70646e-07
0.7376	2.67886e-07
0.7672	2.8149e-07
0.7969	2.78887e-07
0.8265	2.67462e-07
0.8562	2.54924e-07
0.8859	2.73547e-07
0.9155	2.69403e-07
0.9452	2.58252e-07
0.9748	2.42734e-07
1.0045	2.42796e-07
1.0341	2.34571e-07
1.0638	2.39344e-07
1.0935	2.53503e-07
1.1231	2.44591e-07
1.1528	2.43793e-07
1.1824	2.32924e-07
1.2121	2.39616e-07
1.2418	2.34477e-07
1.2714	2.30341e-07
1.3011	2.13985e-07
1.3307	2.04655e-07
1.3604	2.24043e-07
1.39	2.27744e-07
1.4197	2.31699e-07
1.4494	2.16461e-07
1.479	1.94542e-07
1.5087	2.08616e-07
1.5383	2.0799e-07
1.568	1.99124e-07
1.5977	1.71447e-07
1.6273	1.95419e-07
1.657	1.9939e-07
1.6866	1.95743e-07
1.7163	2.06179e-07
1.7459	1.82106e-07
1.7756	2.06825e-07
1.8053	2.04319e-07
1.8349	2.27365e-07
1.8646	2.10432e-07
1.8942	2.03279e-07
1.9239	1.8561e-07
1.9536	1.99772e-07
1.9832	1.96187e-07
2.0129	1.88456e-07
2.0425	1.90063e-07
2.0722	1.92759e-07
2.1018	1.97854e-07
2.1315	2.22176e-07
2.1612	1.91297e-07
2.1908	1.79508e-07
2.2205	1.81742e-07
2.2501	2.04098e-07
2.2798	2.17408e-07
2.3095	1.78142e-07
2.3391	1.99236e-07
2.3688	1.89211e-07
2.3984	1.87026e-07
2.4281	1.95619e-07
2.4577	1.99883e-07
2.4874	1.76074e-07
2.5171	1.79441e-07
2.5467	1.76118e-07
2.5764	1.80025e-07
2.606	1.79481e-07
2.6357	1.71604e-07
2.6654	1.76318e-07
2.695	1.8217e-07
2.7247	1.95798e-07
2.7543	2.10195e-07
2.784	2.00963e-07
2.8136	2.01291e-07
2.8433	2.03409e-07
2.873	1.64808e-07
2.9026	1.59264e-07
2.9323	1.81727e-07
2.9619	1.93067e-07
2.9916	2.142e-07
3.0212	2.13036e-07
3.0509	2.12114e-07
3.0806	2.1922e-07
3.1102	2.14469e-07
3.1399	2.07111e-07
3.1695	2.25391e-07
3.1992	2.28724e-07
3.2289	2.12864e-07
3.2585	2.03945e-07
3.2882	2.31554e-07
3.3178	2.10494e-07
3.3475	2.17937e-07
3.3771	2.1441e-07
3.4068	2.04476e-07
3.4365	2.23444e-07
3.4661	2.12504e-07
3.4958	2.06358e-07
3.5254	2.0012e-07
3.5551	2.0292e-07
3.5848	2.08296e-07
3.6144	1.88405e-07
3.6441	1.7416e-07
3.6737	1.7826e-07
3.7034	1.79595e-07
3.733	1.95074e-07
3.7627	1.80018e-07
3.7924	1.7423e-07
3.822	1.75825e-07
3.8517	1.83355e-07
3.8813	1.69814e-07
3.911	1.71786e-07
3.9407	1.65566e-07
3.9703	1.61118e-07
4	1.76406e-07
4.0296	1.55735e-07
4.0593	1.74006e-07
4.0889	1.59814e-07
4.1186	1.51987e-07
4.1483	1.5028e-07
4.1779	1.4906e-07
4.2076	1.58965e-07
4.2372	1.59682e-07
4.2669	1.6233e-07
4.2966	1.55777e-07
4.3262	1.57895e-07
4.3559	1.58689e-07
4.3855	1.6173e-07
4.4152	1.57256e-07
4.4448	1.46541e-07
4.4745	1.7105e-07
4.5042	1.47132e-07
4.5338	1.67729e-07
4.5635	1.64893e-07
4.5931	1.63579e-07
4.6228	1.59323e-07
4.6524	1.51479e-07
4.6821	1.55017e-07
4.7118	1.46055e-07
4.7414	1.45162e-07
4.7711	1.41885e-07
4.8007	1.38835e-07
4.8304	1.38218e-07
4.8601	1.40604e-07
4.8897	1.36881e-07
4.9194	1.38557e-07
4.949	1.36539e-07
4.9787	1.35016e-07
5.0083	1.38535e-07
5.038	1.36751e-07
5.0677	1.32588e-07
5.0973	1.24425e-07
5.127	1.36233e-07
5.1566	1.1909e-07
5.1863	1.20545e-07
5.216	1.24351e-07
5.2456	1.05811e-07
5.2753	1.18378e-07
5.3049	1.15943e-07
5.3346	1.11969e-07
5.3642	1.1629e-07
5.3939	1.09525e-07
5.4236	1.13131e-07
5.4532	1.19091e-07
5.4829	1.28739e-07
5.5125	1.3535e-07
5.5422	1.33753e-07
5.5719	1.21775e-07
5.6015	1.29448e-07
5.6312	1.25927e-07
5.6608	1.35575e-07
5.6905	1.3182e-07
5.7201	1.19791e-07
5.7498	1.30377e-07
5.7795	1.37057e-07
5.8091	1.3058e-07
5.8388	1.30681e-07
5.8684	1.2193e-07
5.8981	1.24607e-07
5.9278	1.27341e-07
5.9574	1.15339e-07
5.9871	1.09061e-07
6.0167	1.12566e-07
6.0464	1.10079e-07
6.076	1.0993e-07
6.1057	1.12053e-07
6.1354	1.09746e-07
6.165	1.15316e-07
6.1947	1.15537e-07
6.2243	1.17326e-07
6.254	1.13723e-07
6.2837	1.05245e-07
6.3133	1.10466e-07
6.343	1.07543e-07
6.3726	1.04461e-07
6.4023	1.02486e-07
6.4319	1.01528e-07
6.4616	1.00178e-07
6.4913	1.11541e-07
6.5209	9.84238e-08
6.5506	9.08603e-08
6.5802	1.02339e-07
6.6099	1.0065e-07
6.6395	1.01146e-07
6.6692	9.32645e-08
6.6989	9.85856e-08
6.7285	9.60074e-08
6.7582	9.98083e-08
6.7878	8.53779e-08
6.8175	7.5004e-08
6.8472	9.52293e-08
6.8768	9.40502e-08
6.9065	9.12761e-08
6.9361	9.42554e-08
6.9658	9.36125e-08
6.9954	9.46682e-08
7.0251	9.25788e-08
7.0548	8.91216e-08
7.0844	9.2242e-08
7.1141	9.29456e-08
7.1437	9.44428e-08
7.1734	1.03754e-07
7.2031	1.10359e-07
7.2327	1.01619e-07
7.2624	1.01445e-07
7.292	1.10238e-07
7.3217	1.09171e-07
7.3513	1.13911e-07
7.381	1.20891e-07
7.4107	1.16733e-07
7.4403	1.06289e-07
7.47	9.94377e-08
7.4996	1.07218e-07
7.5293	1.13789e-07
7.559	1.01835e-07
7.5886	9.39912e-08
7.6183	9.16938e-08
7.6479	9.28283e-08
7.6776	9.61122e-08
7.7072	9.74756e-08
7.7369	9.0479e-08
7.7666	9.27433e-08
7.7962	8.68906e-08
7.8259	9.06398e-08
7.8555	8.44302e-08
7.8852	7.94696e-08
7.9149	8.24265e-08
7.9445	9.09857e-08
7.9742	8.57126e-08
8.0038	8.9404e-08
8.0335	1.01325e-07
8.0631	1.05647e-07
8.0928	9.88572e-08
8.1225	1.03685e-07
8.1521	9.8121e-08
8.1818	1.09432e-07
8.2114	1.00011e-07
8.2411	1.0891e-07
8.2708	1.00433e-07
8.3004	9.30979e-08
8.3301	8.78103e-08
8.3597	8.83643e-08
8.3894	8.86665e-08
8.419	8.84487e-08
8.4487	9.21008e-08
8.4784	7.92153e-08
8.508	8.29333e-08
8.5377	7.83402e-08
8.5673	7.2785e-08
8.597	7.40156e-08
8.6266	6.94722e-08
8.6563	7.36628e-08
8.686	7.94867e-08
8.7156	7.63981e-08
8.7453	7.86672e-08
8.7749	8.38659e-08
8.8046	7.95247e-08
8.8343	7.97844e-08
8.8639	7.80316e-08
8.8936	7.92523e-08
8.9232	7.40429e-08
8.9529	6.387e-08
8.9825	5.86575e-08
9.0122	6.2803e-08
9.0419	6.26477e-08
9.0715	7.11356e-08
9.1012	6.64993e-08
9.1308	6.07698e-08
9.1605	6.96284e-08
9.1902	6.89296e-08
9.2198	6.71953e-08
9.2495	6.29245e-08
9.2791	6.08442e-08
9.3088	6.08603e-08
9.3384	6.66661e-08
9.3681	6.61256e-08
9.3978	7.0639e-08
9.4274	6.93971e-08
9.4571	7.26848e-08
9.4867	6.77792e-08
9.5164	7.25023e-08
9.5461	7.75636e-08
9.5757	7.52755e-08
9.6054	8.00434e-08
9.635	7.851e-08
9.6647	8.48133e-08
9.6943	9.12803e-08
9.724	8.01494e-08
9.7537	8.73874e-08
9.7833	7.85507e-08
9.813	7.80897e-08
9.8426	6.88931e-08
9.8723	6.02166e-08
9.902	6.64017e-08
9.9316	6.84381e-08
9.9613	7.30048e-08
9.9909	7.46395e-08
10.0206	7.40653e-08
10.0502	7.50037e-08
10.0799	7.41195e-08
10.1096	6.70768e-08
10.1392	6.50368e-08
10.1689	7.11541e-08
10.1985	6.96392e-08
10.2282	6.61609e-08
10.2578	6.78237e-08
10.2875	7.18221e-08
10.3172	6.88484e-08
10.3468	6.97415e-08
10.3765	7.77679e-08
10.4061	7.40649e-08
10.4358	7.54725e-08
10.4655	7.15299e-08
10.4951	7.78757e-08
10.5248	8.01413e-08
10.5544	7.83827e-08
10.5841	9.09881e-08
10.6137	9.33081e-08
10.6434	9.14403e-08
10.6731	9.07194e-08
10.7027	9.55276e-08
10.7324	9.96126e-08
10.762	9.91737e-08
10.7917	9.73653e-08
10.8214	8.30224e-08
10.851	7.66375e-08
10.8807	8.30451e-08
10.9103	8.35223e-08
10.94	8.81917e-08
10.9696	8.43616e-08
10.9993	7.75565e-08
11.029	7.89358e-08
11.0586	8.04068e-08
11.0883	8.04833e-08
11.1179	8.16202e-08
11.1476	8.56845e-08
11.1773	8.98836e-08
11.2069	8.5046e-08
11.2366	8.51703e-08
11.2662	8.2604e-08
11.2959	8.53247e-08
11.3255	7.9567e-08
11.3552	7.02353e-08
11.3849	7.32102e-08
11.4145	7.09491e-08
11.4442	7.32739e-08
11.4738	6.80447e-08
11.5035	6.33254e-08
11.5332	7.8499e-08
11.5628	7.67297e-08
11.5925	8.38419e-08
11.6221	8.6447e-08
11.6518	8.21492e-08
11.6814	8.95519e-08
11.7111	8.61191e-08
11.7408	9.09687e-08
11.7704	7.84612e-08
11.8001	8.18123e-08
11.8297	7.72341e-08
11.8594	8.1724e-08
11.8891	7.79992e-08
11.9187	8.16668e-08
11.9484	7.69982e-08
11.978	7.53459e-08
12.0077	7.86919e-08
12.0373	7.87468e-08
12.067	7.97746e-08
12.0967	7.77372e-08
12.1263	7.90257e-08
12.156	8.19402e-08
12.1856	8.39692e-08
12.2153	8.23493e-08
12.2449	8.6986e-08
12.2746	7.64744e-08
12.3043	7.45145e-08
12.3339	6.42021e-08
12.3636	7.52716e-08
12.3932	7.24807e-08
12.4229	6.10985e-08
12.4526	7.55713e-08
12.4822	7.80143e-08
12.5119	7.36207e-08
12.5415	6.51134e-08
12.5712	7.09868e-08
12.6008	7.78937e-08
12.6305	6.64409e-08
12.6602	6.36765e-08
12.6898	7.61206e-08
12.7195	6.48083e-08
12.7491	7.51395e-08
12.7788	6.90207e-08
12.8085	6.60297e-08
12.8381	6.70405e-08
12.8678	6.72324e-08
12.8974	6.51443e-08
12.9271	6.65441e-08
12.9567	6.94921e-08
12.9864	6.8853e-08
13.0161	6.33612e-08
13.0457	6.42167e-08
13.0754	6.38853e-08
13.105	6.07289e-08
13.1347	5.99417e-08
13.1644	6.58819e-08
13.194	7.48942e-08
13.2237	7.01933e-08
13.2533	7.36282e-08
13.283	7.31574e-08
13.3126	7.70592e-08
13.3423	8.49716e-08
13.372	7.64277e-08
13.4016	7.11431e-08
13.4313	6.8172e-08
13.4609	6.30278e-08
13.4906	5.9234e-08
13.5203	5.50643e-08
13.5499	6.15554e-08
13.5796	6.30103e-08
13.6092	6.35388e-08
13.6389	6.48762e-08
13.6685	6.51164e-08
13.6982	6.23453e-08
13.7279	6.93398e-08
13.7575	6.55575e-08
13.7872	7.47902e-08
13.8168	6.4266e-08
13.8465	6.48955e-08
13.8761	6.23791e-08
13.9058	6.03836e-08
13.9355	6.08158e-08
13.9651	5.74644e-08
13.9948	6.25304e-08
14.0244	6.48582e-08
14.0541	6.43563e-08
14.0838	6.27212e-08
14.1134	6.35562e-08
14.1431	6.093e-08
14.1727	6.89917e-08
14.2024	7.42548e-08
14.232	7.34162e-08
14.2617	7.32102e-08
14.2914	7.8885e-08
14.321	6.96906e-08
14.3507	8.08868e-08
14.3803	8.00705e-08
14.41	9.22043e-08
14.4397	8.83878e-08
14.4693	9.01785e-08
14.499	8.51424e-08
14.5286	9.46439e-08
14.5583	9.77364e-08
14.5879	9.41563e-08
14.6176	9.46145e-08
14.6473	9.25504e-08
14.6769	8.94707e-08
14.7066	9.72614e-08
14.7362	9.53882e-08
14.7659	9.50597e-08
14.7956	1.00157e-07
14.8252	1.01404e-07
14.8549	1.03492e-07
14.8845	9.75327e-08
14.9142	9.58558e-08
14.9438	9.13675e-08
14.9735	9.56445e-08
15.0032	9.07977e-08
15.0328	8.83564e-08
15.0625	8.54021e-08
15.0921	8.48986e-08
15.1218	8.10696e-08
15.1515	7.77431e-08
15.1811	7.39765e-08
15.2108	8.71243e-08
15.2404	7.70095e-08
15.2701	7.4328e-08
15.2997	8.15074e-08
15.3294	8.01524e-08
15.3591	8.15679e-08
15.3887	8.4338e-08
15.4184	8.42316e-08
15.448	8.40169e-08
15.4777	9.13894e-08
15.5074	9.42447e-08
15.537	8.54415e-08
15.5667	7.58391e-08
15.5963	7.9994e-08
15.626	8.34405e-08
15.6556	9.21272e-08
15.6853	8.82143e-08
15.715	8.8919e-08
15.7446	8.45571e-08
15.7743	8.67724e-08
15.8039	8.34843e-08
15.8336	8.84504e-08
15.8632	8.92026e-08
15.8929	8.67814e-08
15.9226	9.57854e-08
15.9522	8.19964e-08
15.9819	8.61534e-08
16.0115	7.69423e-08
16.0412	8.52811e-08
16.0709	8.30532e-08
16.1005	7.91804e-08
16.1302	7.68318e-08
16.1598	7.85369e-08
16.1895	7.82681e-08
16.2191	7.24617e-08
16.2488	7.4984e-08
16.2785	7.55414e-08
16.3081	8.55401e-08
16.3378	7.57703e-08
16.3674	8.23117e-08
16.3971	8.90218e-08
16.4268	8.51189e-08
16.4564	8.79845e-08
16.4861	8.6865e-08
16.5157	8.53796e-08
16.5454	8.1778e-08
16.575	8.53292e-08
16.6047	8.22213e-08
16.6344	8.42144e-08
16.664	8.41213e-08
16.6937	8.91648e-08
16.7233	8.59247e-08
16.753	8.49062e-08
16.7827	8.18481e-08
16.8123	8.84862e-08
16.842	7.84927e-08
16.8716	7.97006e-08
16.9013	8.36431e-08
16.9309	9.20515e-08
16.9606	8.71753e-08
16.9903	8.98855e-08
17.0199	8.78789e-08
17.0496	8.31696e-08
17.0792	8.26299e-08
17.1089	8.3903e-08
17.1386	8.71646e-08
17.1682	8.43879e-08
17.1979	8.10513e-08
17.2275	7.86621e-08
17.2572	7.22856e-08
17.2868	7.35693e-08
17.3165	7.60441e-08
17.3462	8.12593e-08
17.3758	8.13361e-08
17.4055	8.25125e-08
17.4351	8.19943e-08
17.4648	9.61445e-08
17.4945	8.84347e-08
17.5241	8.53938e-08
17.5538	8.69753e-08
17.5834	8.60668e-08
17.6131	1.00217e-07
17.6427	9.28693e-08
17.6724	8.72212e-08
17.7021	8.87824e-08
17.7317	9.05815e-08
17.7614	9.07497e-08
17.791	8.04832e-08
17.8207	7.9182e-08
17.8503	7.51873e-08
17.88	8.14585e-08
17.9097	8.25155e-08
17.9393	8.57548e-08
17.969	7.63267e-08
17.9986	8.39032e-08
18.0283	8.34319e-08
18.058	7.75174e-08
18.0876	7.53457e-08
18.1173	8.71965e-08
18.1469	8.25629e-08
18.1766	7.67422e-08
18.2062	8.00857e-08
18.2359	8.65934e-08
18.2656	7.70859e-08
18.2952	9.75726e-08
18.3249	9.51887e-08
18.3545	9.68297e-08
18.3842	9.4571e-08
18.4139	9.14461e-08
18.4435	9.54201e-08
18.4732	9.16309e-08
18.5028	7.68163e-08
18.5325	8.39551e-08
18.5621	9.09523e-08
18.5918	9.18057e-08
18.6215	9.26187e-08
18.6511	8.43789e-08
18.6808	8.30046e-08
18.7104	8.1028e-08
18.7401	8.46552e-08
18.7698	7.62911e-08
18.7994	8.15271e-08
18.8291	8.30783e-08
18.8587	8.99822e-08
18.8884	9.59821e-08
18.918	8.40976e-08
18.9477	8.67247e-08
18.9774	9.55568e-08
19.007	9.09518e-08
19.0367	9.12472e-08
19.0663	8.61609e-08
19.096	8.98646e-08
19.1257	8.23937e-08
19.1553	9.13716e-08
19.185	8.4416e-08
19.2146	9.07156e-08
19.2443	9.13215e-08
19.2739	7.94206e-08
19.3036	8.35771e-08
19.3333	8.71575e-08
19.3629	8.23415e-08
19.3926	8.62024e-08
19.4222	8.5501e-08
19.4519	8.6276e-08
19.4815	8.50975e-08
19.5112	8.21118e-08
19.5409	8.31781e-08
19.5705	8.75295e-08
19.6002	8.13226e-08
19.6298	8.74075e-08
19.6595	9.12173e-08
19.6892	9.65775e-08
19.7188	9.25455e-08
19.7485	9.75485e-08
19.7781	8.30952e-08
19.8078	9.74905e-08
19.8374	8.93055e-08
19.8671	9.69172e-08
19.8968	1.03784e-07
19.9264	1.17031e-07
19.9561	1.07766e-07
19.9857	1.03783e-07
20.0154	9.98378e-08
20.0451	9.79799e-08
20.0747	1.04162e-07
20.1044	1.03131e-07
20.134	9.88423e-08
20.1637	9.84949e-08
20.1933	9.7082e-08
20.223	1.14709e-07
20.2527	1.00364e-07
20.2823	1.11328e-07
20.312	1.05635e-07
20.3416	1.02524e-07
20.3713	1.06552e-07
20.401	1.00128e-07
20.4306	1.03762e-07
20.4603	1.01034e-07
20.4899	9.3656e-08
20.5196	1.06466e-07
20.5492	1.04909e-07
20.5789	1.14624e-07
20.6086	1.0065e-07
20.6382	1.00236e-07
20.6679	1.0847e-07
20.6975	1.05109e-07
20.7272	1.13702e-07
20.7569	1.06196e-07
20.7865	9.94407e-08
20.8162	9.92252e-08
20.8458	9.80845e-08
20.8755	9.82664e-08
20.9051	9.79983e-08
20.9348	9.83239e-08
20.9645	9.54458e-08
20.9941	8.47086e-08
21.0238	9.00172e-08
21.0534	8.23764e-08
21.0831	8.19678e-08
21.1128	7.6756e-08
21.1424	8.06581e-08
21.1721	8.00505e-08
21.2017	8.46435e-08
21.2314	9.37974e-08
21.261	9.44413e-08
21.2907	1.00513e-07
21.3204	1.01505e-07
21.35	1.07125e-07
21.3797	1.01368e-07
21.4093	9.85704e-08
21.439	9.75224e-08
21.4686	9.52579e-08
21.4983	9.9566e-08
21.528	1.11076e-07
21.5576	1.12079e-07
21.5873	1.14534e-07
21.6169	1.06871e-07
21.6466	1.14797e-07
21.6763	1.19003e-07
21.7059	1.20146e-07
21.7356	1.1102e-07
21.7652	1.16238e-07
21.7949	1.22049e-07
21.8245	1.30427e-07
21.8542	1.29691e-07
21.8839	1.22244e-07
21.9135	1.20349e-07
21.9432	1.17475e-07
21.9728	1.31086e-07
22.0025	1.24636e-07
22.0322	1.24464e-07
22.0618	1.27525e-07
22.0915	1.47862e-07
22.1211	1.41137e-07
22.1508	1.47913e-07
22.1804	1.43432e-07
22.2101	1.37916e-07
22.2398	1.37732e-07
22.2694	1.4383e-07
22.2991	1.29151e-07
22.3287	1.32529e-07
22.3584	1.2399e-07
22.3881	1.2684e-07
22.4177	1.44381e-07
22.4474	1.30762e-07
22.477	1.38678e-07
22.5067	1.25331e-07
22.5363	1.37906e-07
22.566	1.51227e-07
22.5957	1.45977e-07
22.6253	1.33999e-07
22.655	1.34007e-07
22.6846	1.28758e-07
22.7143	1.41389e-07
22.744	1.32055e-07
22.7736	1.41666e-07
22.8033	1.44152e-07
22.8329	1.32175e-07
22.8626	1.43562e-07
22.8922	1.31791e-07
22.9219	1.35933e-07
22.9516	1.25082e-07
22.9812	1.49321e-07
23.0109	1.50166e-07
23.0405	1.54219e-07
23.0702	1.58946e-07
23.0999	1.48158e-07
23.1295	1.40448e-07
23.1592	1.41991e-07
23.1888	1.45689e-07
23.2185	1.38489e-07
23.2481	1.50318e-07
23.2778	1.56235e-07
23.3075	1.54262e-07
23.3371	1.54924e-07
23.3668	1.50544e-07
23.3964	1.60846e-07
23.4261	1.52813e-07
23.4557	1.72981e-07
23.4854	1.68375e-07
23.5151	1.67465e-07
23.5447	1.68604e-07
23.5744	1.5857e-07
23.604	1.58197e-07
23.6337	1.52834e-07
23.6634	1.48414e-07
23.693	1.60224e-07
23.7227	1.61106e-07
23.7523	1.69501e-07
23.782	1.6695e-07
23.8116	1.65118e-07
23.8413	1.74303e-07
23.871	1.72142e-07
23.9006	1.76259e-07
23.9303	1.80624e-07
23.9599	1.76327e-07
23.9896	1.83988e-07
24.0193	1.86985e-07
24.0489	1.61746e-07
24.0786	1.70455e-07
24.1082	1.7325e-07
24.1379	1.75293e-07
24.1675	1.76762e-07
24.1972	1.63612e-07
24.2269	1.83249e-07
24.2565	1.58752e-07
24.2862	1.56543e-07
24.3158	1.62421e-07
24.3455	1.633e-07
24.3752	1.50533e-07
24.4048	1.62925e-07
24.4345	1.57766e-07
24.4641	1.79019e-07
24.4938	1.74128e-07
24.5234	1.80627e-07
24.5531	1.98254e-07
24.5828	2.03609e-07
24.6124	1.91272e-07
24.6421	2.10863e-07
24.6717	1.99707e-07
24.7014	1.87384e-07
24.7311	1.82375e-07
24.7607	1.9451e-07
24.7904	1.97612e-07
24.82	2.08794e-07
24.8497	2.13877e-07
24.8793	2.08972e-07
24.909	2.04311e-07
24.9387	1.98892e-07
24.9683	2.04257e-07
24.998	2.04094e-07
25.0276	2.12731e-07
25.0573	2.00532e-07
25.0869	2.08836e-07
25.1166	1.977e-07
25.1463	2.0743e-07
25.1759	1.99477e-07
25.2056	2.01573e-07
25.2352	1.90767e-07
25.2649	2.0813e-07
25.2946	2.19084e-07
25.3242	2.27813e-07
25.3539	2.2839e-07
25.3835	2.39796e-07
25.4132	2.41367e-07
25.4428	2.38158e-07
25.4725	2.28064e-07
25.5022	2.34187e-07
25.5318	2.24051e-07
25.5615	2.42016e-07
25.5911	2.27977e-07
25.6208	2.4193e-07
25.6505	2.37145e-07
25.6801	2.59723e-07
25.7098	2.43581e-07
25.7394	2.39706e-07
25.7691	2.5091e-07
25.7987	2.25867e-07
25.8284	2.50965e-07
25.8581	2.36836e-07
25.8877	2.39617e-07
25.9174	2.45762e-07
25.947	2.55874e-07
25.9767	2.73482e-07
26.0064	2.84732e-07
26.036	2.70296e-07
26.0657	2.92734e-07
26.0953	2.64526e-07
26.125	2.7686e-07
26.1546	2.67895e-07
26.1843	2.81228e-07
26.214	2.90072e-07
26.2436	2.89e-07
26.2733	2.76448e-07
26.3029	2.35699e-07
26.3326	2.36656e-07
26.3623	2.40566e-07
26.3919	2.26626e-07
26.4216	2.4131e-07
26.4512	2.3875e-07
26.4809	2.43611e-07
26.5105	2.34767e-07
26.5402	2.26078e-07
26.5699	2.4082e-07
26.5995	2.4225e-07
26.6292	2.34286e-07
26.6588	2.19552e-07
26.6885	2.338e-07
26.7182	2.4657e-07
26.7478	2.22166e-07
26.7775	1.95316e-07
26.8071	1.83191e-07
26.8368	1.87569e-07
26.8664	2.08266e-07
26.8961	2.06642e-07
26.9258	2.18799e-07
26.9554	2.08158e-07
26.9851	2.00823e-07
27.0147	2.10147e-07
27.0444	2.14006e-07
27.074	2.04837e-07
27.1037	2.23187e-07
27.1334	2.12314e-07
27.163	2.18029e-07
27.1927	2.249e-07
27.2223	2.0787e-07
27.252	2.11742e-07
27.2817	2.05207e-07
27.3113	2.00117e-07
27.341	1.95538e-07
27.3706	1.99725e-07
27.4003	1.93998e-07
27.4299	2.10346e-07
27.4596	2.16663e-07
27.4893	2.08501e-07
27.5189	1.98455e-07
27.5486	2.32078e-07
27.5782	2.21239e-07
27.6079	2.2691e-07
27.6376	2.23322e-07
27.6672	2.03946e-07
27.6969	2.03567e-07
27.7265	1.88584e-07
27.7562	1.98655e-07
27.7858	1.97087e-07
27.8155	2.12243e-07
27.8452	2.10839e-07
27.8748	2.22051e-07
27.9045	2.2133e-07
27.9341	2.34269e-07
27.9638	2.24584e-07
27.9935	2.08061e-07
28.0231	1.93337e-07
28.0528	1.99068e-07
28.0824	2.05478e-07
28.1121	1.8299e-07
28.1417	1.80566e-07
28.1714	1.93205e-07
28.2011	2.02013e-07
28.2307	2.0079e-07
28.2604	2.08444e-07
28.29	1.98423e-07
28.3197	1.9607e-07
28.3494	1.91348e-07
28.379	1.96149e-07
28.4087	1.9986e-07
28.4383	1.97533e-07
28.468	1.93158e-07
28.4976	1.84511e-07
28.5273	1.98383e-07
28.557	2.11775e-07
28.5866	2.13843e-07
28.6163	2.17326e-07
28.6459	2.1732e-07
28.6756	2.17638e-07
28.7052	2.23824e-07
28.7349	2.33253e-07
28.7646	2.31553e-07
28.7942	2.36796e-07
28.8239	2.39855e-07
28.8535	2.47961e-07
28.8832	2.56887e-07
28.9129	2.64946e-07
28.9425	2.69006e-07
28.9722	2.64598e-07
29.0018	2.52452e-07
29.0315	2.66844e-07
29.0611	2.26685e-07
29.0908	2.35301e-07
29.1205	2.51734e-07
29.1501	2.61932e-07
29.1798	2.86536e-07
29.2094	2.55447e-07
29.2391	2.85058e-07
29.2688	2.57702e-07
29.2984	2.68318e-07
29.3281	2.82321e-07
29.3577	2.83012e-07
29.3874	2.7822e-07
29.417	2.83702e-07
29.4467	3.08755e-07
29.4764	2.89254e-07
29.506	2.80045e-07
29.5357	2.72426e-07
29.5653	2.63553e-07
29.595	2.92286e-07
29.6247	3.0624e-07
29.6543	2.91079e-07
29.684	2.973e-07
29.7136	2.69398e-07
29.7433	2.91383e-07
29.7729	2.86185e-07
29.8026	2.61411e-07
29.8323	2.73407e-07
29.8619	2.71389e-07
29.8916	2.91393e-07
29.9212	2.76189e-07
29.9509	2.72391e-07
29.9806	2.60419e-07
30.0102	2.6815e-07
30.0399	2.4862e-07
30.0695	2.42517e-07
30.0992	2.48854e-07
30.1288	2.66052e-07
30.1585	2.57575e-07
30.1882	2.61888e-07
30.2178	2.43152e-07
30.2475	2.65587e-07
30.2771	2.66531e-07
30.3068	2.80925e-07
30.3365	2.7811e-07
30.3661	2.85171e-07
30.3958	2.83926e-07
30.4254	3.04421e-07
30.4551	3.26987e-07
30.4847	2.93603e-07
30.5144	2.89847e-07
30.5441	2.99124e-07
30.5737	3.00526e-07
30.6034	3.08279e-07
30.633	2.98374e-07
30.6627	3.14492e-07
30.6923	2.94993e-07
30.722	2.6513e-07
30.7517	2.90532e-07
30.7813	2.77386e-07
30.811	2.72707e-07
30.8406	2.74221e-07
30.8703	2.86005e-07
30.9	2.92149e-07
30.9296	3.04589e-07
30.9593	3.07798e-07
30.9889	2.94112e-07
31.0186	3.01398e-07
31.0482	2.91585e-07
31.0779	3.03452e-07
31.1076	2.9547e-07
31.1372	2.73334e-07
31.1669	2.80606e-07
31.1965	2.91923e-07
31.2262	2.89214e-07
31.2559	2.92825e-07
31.2855	2.96144e-07
31.3152	2.82071e-07
31.3448	2.93424e-07
31.3745	2.95561e-07
31.4041	2.93442e-07
31.4338	2.96207e-07
31.4635	2.73592e-07
31.4931	2.84145e-07
31.5228	3.04647e-07
31.5524	3.13119e-07
31.5821	3.20479e-07
31.6118	3.35051e-07
31.6414	3.37045e-07
31.6711	3.19725e-07
31.7007	3.55919e-07
31.7304	3.21504e-07
31.76	3.46334e-07
31.7897	3.43063e-07
31.8194	3.2578e-07
31.849	3.28376e-07
31.8787	3.2644e-07
31.9083	3.23324e-07
31.938	3.34551e-07
31.9677	3.02945e-07
31.9973	3.26833e-07
32.027	3.24009e-07
32.0566	2.98019e-07
32.0863	3.18183e-07
32.1159	3.24185e-07
32.1456	3.26843e-07
32.1753	3.34045e-07
32.2049	3.33757e-07
32.2346	3.1932e-07
32.2642	3.37761e-07
32.2939	3.52565e-07
32.3236	3.82152e-07
32.3532	3.52489e-07
32.3829	3.93875e-07
32.4125	3.69771e-07
32.4422	3.74297e-07
32.4718	3.82482e-07
32.5015	3.84217e-07
32.5312	3.70273e-07
32.5608	3.82036e-07
32.5905	3.62733e-07
32.6201	3.48347e-07
32.6498	3.4083e-07
32.6794	3.43331e-07
32.7091	3.48715e-07
32.7388	3.39353e-07
32.7684	3.40404e-07
32.7981	3.11529e-07
32.8277	3.72686e-07
32.8574	3.60546e-07
32.8871	3.54101e-07
32.9167	3.57806e-07
32.9464	3.46735e-07
32.976	3.43292e-07
33.0057	3.40776e-07
33.0353	3.32612e-07
33.065	3.71782e-07
33.0947	3.80228e-07
33.1243	3.83281e-07
33.154	3.50523e-07
33.1836	3.72356e-07
33.2133	3.63386e-07
33.243	3.64784e-07
33.2726	3.31549e-07
33.3023	3.34107e-07
33.3319	3.47575e-07
33.3616	3.56577e-07
33.3912	3.54174e-07
33.4209	3.20632e-07
33.4506	3.49938e-07
33.4802	3.21713e-07
33.5099	3.03011e-07
33.5395	3.24838e-07
33.5692	3.33362e-07
33.5989	3.35359e-07
33.6285	3.22784e-07
33.6582	3.18044e-07
33.6878	3.33743e-07
33.7175	3.33713e-07
33.7471	3.22438e-07
33.7768	3.30282e-07
33.8065	3.10714e-07
33.8361	3.50736e-07
33.8658	3.1752e-07
33.8954	3.34081e-07
33.9251	3.40865e-07
33.9548	3.06522e-07
33.9844	3.35585e-07
34.0141	3.37247e-07
34.0437	3.43113e-07
34.0734	3.20931e-07
34.103	3.35965e-07
34.1327	3.22925e-07
34.1624	3.18828e-07
34.192	3.21806e-07
34.2217	2.94761e-07
34.2513	3.0478e-07
34.281	3.04153e-07
34.3106	2.85912e-07
34.3403	2.99328e-07
34.37	2.89008e-07
34.3996	2.85995e-07
34.4293	2.87094e-07
34.4589	2.85128e-07
34.4886	2.95533e-07
34.5183	2.78567e-07
34.5479	2.77395e-07
34.5776	2.77587e-07
34.6072	2.75782e-07
34.6369	2.65743e-07
34.6665	2.90163e-07
34.6962	2.80585e-07
34.7259	2.83106e-07
34.7555	2.90299e-07
34.7852	2.82765e-07
34.8148	2.77024e-07
34.8445	2.65126e-07
34.8742	2.46043e-07
34.9038	2.58339e-07
34.9335	2.55971e-07
34.9631	2.65961e-07
34.9928	2.4e-07
35.0224	2.42304e-07
35.0521	2.66476e-07
35.0818	2.31576e-07
35.1114	2.19356e-07
35.1411	2.16857e-07
35.1707	2.29384e-07
35.2004	2.36365e-07
35.2301	2.26099e-07
35.2597	2.16298e-07
35.2894	2.26071e-07
35.319	2.14733e-07
35.3487	2.08176e-07
35.3783	1.87109e-07
35.408	1.77929e-07
35.4377	1.79635e-07
35.4673	1.95493e-07
35.497	2.05387e-07
35.5266	2.12366e-07
35.5563	2.14712e-07
35.586	1.94085e-07
35.6156	1.86928e-07
35.6453	1.92147e-07
35.6749	1.8305e-07
35.7046	1.69146e-07
35.7342	1.74575e-07
35.7639	1.67237e-07
35.7936	2.0167e-07
35.8232	1.81494e-07
35.8529	1.79931e-07
35.8825	1.72673e-07
35.9122	1.79038e-07
35.9419	1.88729e-07
35.9715	1.79133e-07
36.0012	1.72142e-07
36.0308	1.73054e-07
36.0605	1.54356e-07
36.0901	1.47967e-07
36.1198	1.66076e-07
36.1495	1.55492e-07
36.1791	1.4968e-07
36.2088	1.59844e-07
36.2384	1.65626e-07
36.2681	1.5291e-07
36.2977	1.57251e-07
36.3274	1.41763e-07
36.3571	1.3295e-07
36.3867	1.30548e-07
36.4164	1.30684e-07
36.446	1.20944e-07
36.4757	1.23933e-07
36.5054	1.28348e-07
36.535	1.15973e-07
36.5647	1.25121e-07
36.5943	1.11609e-07
36.624	1.12538e-07
36.6536	1.06879e-07
36.6833	1.0582e-07
36.713	1.01194e-07
36.7426	1.09711e-07
36.7723	1.11589e-07
36.8019	1.05066e-07
36.8316	1.24118e-07
36.8613	1.27545e-07
36.8909	1.26731e-07
36.9206	1.20444e-07
36.9502	1.05776e-07
36.9799	1.08218e-07
37.0095	1.00148e-07
37.0392	9.38732e-08
37.0689	1.00474e-07
37.0985	9.75404e-08
37.1282	1.0733e-07
37.1578	9.78263e-08
37.1875	1.07522e-07
37.2172	1.08614e-07
37.2468	9.74511e-08
37.2765	1.03792e-07
37.3061	9.86324e-08
37.3358	1.00138e-07
37.3654	9.43881e-08
37.3951	8.71695e-08
37.4248	8.03509e-08
37.4544	8.64748e-08
37.4841	7.72349e-08
37.5137	7.91184e-08
37.5434	7.72518e-08
37.5731	6.97758e-08
37.6027	7.19867e-08
37.6324	7.46268e-08
37.662	7.65294e-08
37.6917	7.86227e-08
37.7213	7.62497e-08
37.751	7.47788e-08
37.7807	7.41495e-08
37.8103	8.27802e-08
37.84	7.64742e-08
37.8696	8.04919e-08
37.8993	8.09377e-08
37.929	7.68852e-08
37.9586	7.58795e-08
37.9883	8.27556e-08
38.0179	7.83127e-08
38.0476	8.37256e-08
38.0772	7.54338e-08
38.1069	6.9455e-08
38.1366	7.99519e-08
38.1662	7.85738e-08
38.1959	7.44124e-08
38.2255	6.44035e-08
38.2552	6.45537e-08
38.2848	6.68746e-08
38.3145	6.16968e-08
38.3442	6.20155e-08
38.3738	6.68264e-08
38.4035	6.83499e-08
38.4331	5.45038e-08
38.4628	5.45392e-08
38.4925	5.67053e-08
38.5221	5.77301e-08
38.5518	5.65172e-08
38.5814	5.14093e-08
38.6111	5.50261e-08
38.6407	5.0142e-08
38.6704	4.83245e-08
38.7001	5.26738e-08
38.7297	4.56401e-08
38.7594	4.494e-08
38.789	4.84352e-08
38.8187	4.9815e-08
38.8484	4.91163e-08
38.878	4.89506e-08
38.9077	4.23408e-08
38.9373	4.34526e-08
38.967	4.70427e-08
38.9966	5.01835e-08
39.0263	4.81573e-08
39.056	4.86394e-08
39.0856	5.25903e-08
39.1153	5.23529e-08
39.1449	4.90529e-08
39.1746	5.36778e-08
39.2043	5.11309e-08
39.2339	5.23827e-08
39.2636	5.51431e-08
39.2932	5.39682e-08
39.3229	5.48622e-08
39.3525	5.48597e-08
39.3822	5.475e-08
39.4119	5.29924e-08
39.4415	4.97349e-08
39.4712	5.32368e-08
39.5008	4.84932e-08
39.5305	4.65907e-08
39.5602	3.76556e-08
39.5898	4.03136e-08
39.6195	3.77313e-08
39.6491	3.93059e-08
39.6788	4.17212e-08
39.7084	4.025e-08
39.7381	4.15543e-08
39.7678	3.72889e-08
39.7974	3.87861e-08
39.8271	4.25176e-08
39.8567	4.49554e-08
39.8864	3.9816e-08
39.916	3.94684e-08
39.9457	4.21891e-08
39.9754	4.53457e-08
40.005	4.04526e-08
40.0347	3.74488e-08
40.0643	3.42042e-08
40.094	3.61208e-08
40.1237	3.79485e-08
40.1533	3.60305e-08
40.183	3.27077e-08
40.2126	3.09786e-08
40.2423	3.41602e-08
40.2719	3.89709e-08
40.3016	3.7524e-08
40.3313	3.21606e-08
40.3609	3.08137e-08
40.3906	3.40168e-08
40.4202	3.11684e-08
40.4499	3.20886e-08
40.4796	3.31789e-08
40.5092	3.20581e-08
40.5389	3.28904e-08
40.5685	3.06998e-08
40.5982	3.02916e-08
40.6278	3.02455e-08
40.6575	2.96575e-08
40.6872	3.21441e-08
40.7168	3.35871e-08
40.7465	2.97108e-08
40.7761	3.09854e-08
40.8058	2.9844e-08
40.8355	2.74263e-08
40.8651	2.92249e-08
40.8948	2.96869e-08
40.9244	3.14316e-08
40.9541	2.89654e-08
40.9837	3.11667e-08
41.0134	3.06747e-08
41.0431	3.32223e-08
41.0727	3.23591e-08
41.1024	3.06588e-08
41.132	2.97495e-08
41.1617	3.338e-08
41.1914	3.34467e-08
41.221	3.01836e-08
41.2507	3.11974e-08
41.2803	2.95572e-08
41.31	2.94317e-08
41.3396	2.75176e-08
41.3693	2.44497e-08
41.399	2.57974e-08
41.4286	2.8008e-08
41.4583	2.72741e-08
41.4879	2.47106e-08
41.5176	2.54018e-08
41.5473	2.8572e-08
41.5769	2.62019e-08
41.6066	2.50481e-08
41.6362	2.63592e-08
41.6659	2.5708e-08
41.6955	2.62011e-08
41.7252	2.55134e-08
41.7549	2.74301e-08
41.7845	2.52097e-08
41.8142	2.82704e-08
41.8438	2.85227e-08
41.8735	3.24611e-08
41.9031	3.30678e-08
41.9328	3.47524e-08
41.9625	2.87595e-08
41.9921	3.15039e-08
42.0218	2.96865e-08
42.0514	2.95653e-08
42.0811	2.74908e-08
42.1108	2.84825e-08
42.1404	3.1875e-08
42.1701	2.76905e-08
42.1997	2.97713e-08
42.2294	3.04023e-08
42.259	3.18219e-08
42.2887	3.25021e-08
42.3184	2.96451e-08
42.348	2.67227e-08
42.3777	2.43304e-08
42.4073	2.84333e-08
42.437	2.53993e-08
42.4667	2.89901e-08
42.4963	2.79735e-08
42.526	2.41059e-08
42.5556	2.90955e-08
42.5853	2.73874e-08
42.6149	2.532e-08
42.6446	2.88841e-08
42.6743	2.61978e-08
42.7039	2.48774e-08
42.7336	2.25186e-08
42.7632	2.25275e-08
42.7929	2.22892e-08
42.8226	2.63097e-08
42.8522	2.68135e-08
42.8819	2.41219e-08
42.9115	2.55888e-08
42.9412	2.45249e-08
42.9708	2.44769e-08
43.0005	2.27516e-08
43.0302	2.546e-08
43.0598	2.64262e-08
43.0895	2.40514e-08
43.1191	2.66777e-08
43.1488	2.65032e-08
43.1785	2.70425e-08
43.2081	2.92796e-08
43.2378	2.77642e-08
43.2674	3.05913e-08
43.2971	3.08037e-08
43.3267	3.05776e-08
43.3564	3.10731e-08
43.3861	3.13094e-08
43.4157	3.02479e-08
43.4454	2.98069e-08
43.475	3.28128e-08
43.5047	3.59253e-08
43.5343	3.34645e-08
43.564	3.20427e-08
43.5937	3.10916e-08
43.6233	3.47536e-08
43.653	2.84215e-08
43.6826	2.86506e-08
43.7123	3.12723e-08
43.742	3.49732e-08
43.7716	3.6906e-08
43.8013	3.30234e-08
43.8309	3.36456e-08
43.8606	3.11885e-08
43.8902	3.3077e-08
43.9199	3.35042e-08
43.9496	4.02322e-08
43.9792	3.95038e-08
44.0089	3.94447e-08
44.0385	3.5961e-08
44.0682	3.55767e-08
44.0979	3.22637e-08
44.1275	3.58293e-08
44.1572	3.27151e-08
44.1868	3.18634e-08
44.2165	3.72442e-08
44.2461	3.72899e-08
44.2758	4.10239e-08
44.3055	4.12297e-08
44.3351	3.64254e-08
44.3648	3.36915e-08
44.3944	4.04497e-08
44.4241	4.02009e-08
44.4538	3.97156e-08
44.4834	4.18162e-08
44.5131	4.18205e-08
44.5427	4.1253e-08
44.5724	4.25453e-08
44.602	4.26644e-08
44.6317	3.95572e-08
44.6614	4.2819e-08
44.691	4.69668e-08
44.7207	4.43131e-08
44.7503	4.33897e-08
44.78	4.6609e-08
44.8097	4.39195e-08
44.8393	4.34425e-08
44.869	4.20623e-08
44.8986	4.14182e-08
44.9283	4.88763e-08
44.9579	5.12166e-08
44.9876	4.95544e-08
45.0173	5.17018e-08
45.0469	4.78482e-08
45.0766	4.79665e-08
45.1062	6.12772e-08
45.1359	5.94471e-08
45.1656	4.9365e-08
45.1952	5.03579e-08
45.2249	4.7493e-08
45.2545	4.9747e-08
45.2842	4.72291e-08
45.3138	4.44628e-08
45.3435	4.50223e-08
45.3732	4.99352e-08
45.4028	5.28581e-08
45.4325	5.25005e-08
45.4621	5.30075e-08
45.4918	5.01801e-08
45.5214	5.37229e-08
45.5511	5.09693e-08
45.5808	4.85216e-08
45.6104	4.75456e-08
45.6401	4.59612e-08
45.6697	5.10997e-08
45.6994	5.50087e-08
45.7291	5.30583e-08
45.7587	5.36509e-08
45.7884	6.26392e-08
45.818	6.03253e-08
45.8477	5.92739e-08
45.8773	5.8244e-08
45.907	6.11835e-08
45.9367	5.645e-08
45.9663	6.31455e-08
45.996	5.54084e-08
46.0256	6.23994e-08
46.0553	6.50224e-08
46.085	6.81887e-08
46.1146	6.99525e-08
46.1443	7.08168e-08
46.1739	6.47593e-08
46.2036	6.59673e-08
46.2332	6.85232e-08
46.2629	7.28362e-08
46.2926	6.89923e-08
46.3222	7.25235e-08
46.3519	6.89992e-08
46.3815	6.13012e-08
46.4112	7.01392e-08
46.4409	6.75601e-08
46.4705	6.93334e-08
46.5002	7.51609e-08
46.5298	6.57725e-08
46.5595	7.00669e-08
46.5891	6.90543e-08
46.6188	6.54737e-08
46.6485	6.45247e-08
46.6781	6.50195e-08
46.7078	6.94971e-08
46.7374	7.2916e-08
46.7671	7.93926e-08
46.7968	7.63247e-08
46.8264	7.50727e-08
46.8561	7.9158e-08
46.8857	7.1901e-08
46.9154	7.35055e-08
46.945	8.57904e-08
46.9747	8.61024e-08
47.0044	8.06621e-08
47.034	8.38202e-08
47.0637	8.59971e-08
47.0933	8.5899e-08
47.123	9.22359e-08
47.1527	9.17425e-08
47.1823	1.01886e-07
47.212	1.00356e-07
47.2416	9.90038e-08
47.2713	1.02999e-07
47.3009	1.06653e-07
47.3306	1.02985e-07
47.3603	9.69453e-08
47.3899	1.02501e-07
47.4196	9.56584e-08
47.4492	9.91486e-08
47.4789	8.64213e-08
47.5085	9.97187e-08
47.5382	9.48313e-08
47.5679	1.06967e-07
47.5975	1.06222e-07
47.6272	1.01522e-07
47.6568	1.03336e-07
47.6865	1.09746e-07
47.7162	9.70005e-08
47.7458	1.03415e-07
47.7755	1.09704e-07
47.8051	1.16932e-07
47.8348	1.15897e-07
47.8644	1.05575e-07
47.8941	1.04821e-07
47.9238	1.09033e-07
47.9534	1.23256e-07
47.9831	1.09014e-07
48.0127	1.13712e-07
48.0424	1.25952e-07
48.0721	1.45848e-07
48.1017	1.39927e-07
48.1314	1.27568e-07
48.161	1.30459e-07
48.1907	1.19128e-07
48.2203	1.37608e-07
48.25	1.21088e-07
48.2797	1.22026e-07
48.3093	1.26752e-07
48.339	1.17661e-07
48.3686	1.2865e-07
48.3983	1.35074e-07
48.428	1.32593e-07
48.4576	1.44285e-07
48.4873	1.43836e-07
48.5169	1.39116e-07
48.5466	1.35667e-07
48.5762	1.48215e-07
48.6059	1.4668e-07
48.6356	1.43057e-07
48.6652	1.45166e-07
48.6949	1.54842e-07
48.7245	1.50899e-07
48.7542	1.55776e-07
48.7839	1.47659e-07
48.8135	1.5919e-07
48.8432	1.54354e-07
48.8728	1.49283e-07
48.9025	1.5831e-07
48.9321	1.57403e-07
48.9618	1.56583e-07
[truncated: 8,378 more rows]

## Sheet: Fig. 3b
	2 nm SiO2	4 nm SiO2
H2 concentration (ppm)	ΔR/R0 (%)	ΔR/R0 (%)
1	379	--
2	1196	--
5	4566	--
10	16566	--
20	72816	--
50	205782	--
100	522288	447
200	1060506	1015
500	2058724	1511
1000	3499900	2130

## Sheet: Fig. 3c
H2 concentration (ppm)	ΔE_PdNP (meV)
1	34.2554
2	63.8017
5	98.2445
10	131.378
20	169.444
50	196.154
100	220.1
200	238.31
500	255.365
1000	269.008

## Sheet: Fig. 3d
SiNW-NAG, 2 nm SiO2 (this work)			Si nanomesh			Electrostatically formed SiNW			Carbon nanotube			Sub-5 nm Si channel			Attached sidegate SiNW			Graphene
H2 concentration (ppm)	ΔR/R0 (%)		H2 concentration (ppm)	ΔR/R0 (%)		H2 concentration (ppm)	ΔR/R0 (%)		H2 concentration (ppm)	ΔR/R0 (%)		H2 concentration (ppm)	ΔR/R0 (%)		H2 concentration (ppm)	ΔR/R0 (%)		H2 concentration (ppm)	ΔR/R0 (%)
1	379		50	2.5		200	90000		0.89	50		500	160		1000	700		30	100
2	1196		100	3		500	170000		2	100		1000	330		2000	1250		200	133
5	4566		200	5		1000	460000		7.5	600		1500	500		5000	2375		500	137
10	16566		500	8		2000	950000		15	1500		2000	620		10000	3400		700	140
20	72816		1000	12.5		4000	1580000		20	2200		2500	770
50	205782		2000	17.5		6000	1900000		40	12000		3000	910
100	522288		5000	23		8000	2100000		62	20000		3500	1060
200	1060506		8000	26					83	30000		4000	1220
500	2058724								104	40000		4500	1330
1000	3499900								115	50000		5000	1380
									206	90000
									311	100000

[truncated: 15 more sheets: Fig. 4a, Fig. 4b, Fig. 4c, Fig. s3c, Fig. s3d, Fig. s4a, Fig. s4b, Fig. s5a, Fig. s5b, Fig. s5c, Fig. s6b, Fig. s7a, Fig. s7b, Fig. s10a, Fig. s10b]
